# Supplementary material for: Salidroside Improves Oocyte Competence of Reproductively Old Mice by Enhancing Mitophagy
Source: Aging Cell. 2025 Jan 9;24(5):e14475. doi: 10.1111/acel.14475 (PMC12073897; doi:10.1111/acel.14475)
Supplement: Supplementary file 3 — Table S2. mRNA levels in GV oocytes after salidroside treatment. [file ACEL-24-e14475-s002.xls]

Table S2. mRNA levels in GV oocytes after salidroside treatment.
Gene ID	Gene Symbol	Type	log2 (SG / PG)	Pvalue(SG / PG)	YG1 FPKM	YG2 FPKM	YG3 FPKM	PG1 FPKM	PG4 FPKM	PG5 FPKM	SG1 FPKM	SG4 FPKM	SG5 FPKM
100039053	'Gm2023'	mRNA	6.986027875	0.021292831	0	0	0.26	0	0	0	0.02	0.49	0.02
100039953	'Gfy'	mRNA	4.472996996	0.035979231	0.11	1.38	1.13	0	0.13	0.06	1.56	0	1.71
100040885	'Gm16427'	mRNA	-6.954633742	0.034338948	0.63	0	0.43	0.41	0	1.69	0	0	0
100040944	'Gm3055'	mRNA	9.244422886	2.23E-06	1.86	0	0	0	0	0	2.25	0.11	0.55
100041354	'Gm3286'	mRNA	-2.549880572	0.039110234	0.4	0.13	0.09	2.21	0.99	0.48	0.16	0.18	0.26
100041596	'Gal3st2b'	mRNA	21.28438154	2.97E-09	0	1.59	1.17	0	0	0	4.69	0	0
100042150	'Nrg2'	mRNA	-6.552941626	0.027649462	0.1	0	0.06	0.01	0.49	0.35	0	0	0
100042784	'Prdm11'	mRNA	-6.51708481	0.015214679	0	0.01	0.5	0.15	0	0.38	0	0	0
100101806	'Srp54c'	mRNA	1.769114666	0.016200571	2.05	2.78	3.18	0.98	3.35	1.92	5.95	11.07	2.74
100113398	'Adat3'	mRNA	7.736234778	0.008801297	0	0	0	0	0	0	1.9	0	1.38
100177	'Zmym6'	mRNA	1.87233296	0.039650955	4.02	0.51	0.16	0.68	2.2	1.44	1.39	12.34	1.42
100198	'H6pd'	mRNA	-2.114806648	0.014829579	2.72	1.94	3.93	2.89	1.03	4.23	0.8	0.24	0.52
100233207	'Gm17359'	mRNA	-4.959863518	0.003896614	1.02	7.59	0.55	3.07	2.02	0.48	0	0.03	0.11
100503991	'Acp4'	mRNA	3.377111452	5.92E-04	0.72	2.31	5.51	0.24	0.64	1.81	2.46	17.5	4.74
100504221	'Efcab8'	mRNA	3.900667416	0.012686855	0.07	0.02	0.67	0.03	0.02	0.09	1.2	0.01	0.32
100504234	'Ccdc170'	mRNA	-2.39546106	0.045876364	0.35	0.26	0.2	0.68	0.51	0.66	0.03	0.05	0.22
100515	'Zfp518b'	mRNA	3.349177696	0.013016358	0.83	0.48	0.8	0.13	0.08	0	0.76	0.32	0.72
100862015	'Gm11236'	mRNA	7.654632372	0.012236916	0	0	0	0	0	0	3.16	0.53	0
100986	'Akap9'	mRNA	2.032969271	0.013564996	1.86	0.58	2.31	0.99	1.58	0.45	0.95	8.12	1.71
101055983	'Gm14569'	mRNA	-8.010881642	8.10E-04	0	0.01	0.69	0.4	0.01	0.76	0	0	0
101148	'Bmt2'	mRNA	-5.367917541	3.23E-05	1.11	0.14	0.01	0.55	1.21	2.16	0	0.06	0.02
101359	'Prrt4'	mRNA	-7.265007862	0.024994338	0.01	0.08	2.94	0.04	0	1.3	0	0	0
101513	'Mob2'	mRNA	-4.480598918	0.008997953	0	0.24	6.29	1.31	0.58	2.5	0	0.14	0.04
102182	'Prmt9'	mRNA	-8.234328488	0.001823031	0	0	0.02	2.01	0	1.13	0	0	0
102633458	'Gm11100'	mRNA	-7.848477719	0.007027245	0	0.06	2.94	3.18	0.16	0	0	0	0
102634715	'Gm32234'	mRNA	-5.699788183	0.016481801	0	0.01	0.04	0.57	0	0.01	0	0.01	0
102634778	'Gm32280'	mRNA	-6.197805453	0.028070614	0.71	0	0.18	0	0.56	2.44	0.03	0	0
102635496	'Malrd1'	mRNA	-6.377504894	0.02022332	1.18	0.01	0.11	0	0.58	0.15	0.01	0	0
102639700	'LOC102639700'	mRNA	-3.164010835	0.011463226	0.25	0.17	3.32	3.05	0.16	0.95	0.31	0.04	0.06
103142	'Rdh9'	mRNA	-2.315848057	0.047925693	0.15	0.27	3.15	2.7	0.5	0.98	0.18	0.14	0.42
103213	'Traf3ip2'	mRNA	-7.046869628	0.004529216	0.02	3.35	0.34	0.2	0.85	0.56	0	0	0
103841	'Cuedc1'	mRNA	-6.131441487	0.012798393	0.15	0.15	0.42	0.01	0.61	0.79	0	0.02	0
104318	'Csnk1d'	mRNA	-1.588844268	0.029894143	2.92	3.92	8.03	4.06	5.26	4.71	0.83	1.53	3.48
104445	'Cdc42ep1'	mRNA	-3.220588499	0.036719629	0.63	6.01	0.22	0.59	2.35	2.27	0.03	0.45	0
104458	'Rars'	mRNA	1.693264556	0.01892241	8.49	3.81	12.89	3.2	5.86	4.78	6.25	27.1	5.05
104721	'Ddx1'	mRNA	1.221482036	0.044803555	6.52	2.21	0.1	2.41	5.56	4.39	12.36	6.22	5.07
105171	'Arrdc3'	mRNA	-4.685240898	0.02651219	4.02	0.17	0.04	0.02	0.78	0.21	0.01	0.03	0
105243312	'Gm39270'	mRNA	-2.239345733	0.041552234	1.05	3.37	0.56	3.47	2.77	3.29	0.9	0.41	0.42
105244034	'LOC105244034'	mRNA	-6.915363982	0.049541769	0	0.09	0.1	1.02	0	0.02	0	0	0
105244826	'Gm40363'	mRNA	21.03771128	1.96E-08	1.62	0	1.23	0	0	0	0	2.44	0
105244947	'Gm40469'	mRNA	1.813808328	0.011099223	0.1	3.03	0.87	1.25	3.38	1.3	6.9	5.11	5.27
105246824	'Gm42048'	mRNA	1.163996578	0.049767369	2.58	10.04	5.85	7.24	2.42	4.69	5.52	14.51	8.19
105247220	'Gm42355'	mRNA	21.83744206	3.30E-11	0	0.01	0.56	0	0	0	1.19	0	0
105670	'Rcbtb2'	mRNA	6.84716652	0.001210618	0	0.53	1.32	0	0	0.02	0.92	0.26	0.19
105837	'Mtbp'	mRNA	2.038495392	0.029906686	3.89	3.75	4.01	0.99	4.6	0.52	5.78	15.71	3.18
105844	'Card10'	mRNA	-8.152009444	4.46E-05	0	0.06	0.52	0.39	0.26	1.16	0	0	0
106205	'Zc3h7a'	mRNA	-5.29235987	2.87E-04	0	0.14	1.04	0.7	0.49	2.41	0	0.01	0.06
106344	'Rfc4'	mRNA	-6.508821486	0.009642008	0	0	0	0.04	0.18	5.01	0	0.04	0
106393	'Srl'	mRNA	-2.474769781	0.030824293	0.15	3.4	2	2.44	1.58	1.99	0.6	0.01	0.29
106572	'Rab31'	mRNA	-3.803995346	0.022457738	1.15	0.01	0.11	1.39	1.8	0.16	0	0.01	0.19
106707	'Rpusd1'	mRNA	1.285758202	0.025142556	5.97	20.6	6.68	9.85	11.36	9.07	15.66	37.98	10.63
106878	'Smim3'	mRNA	-5.630563734	0.043593409	0	0.59	0.19	0	0.14	3.02	0	0.05	0
107022	'Gramd3'	mRNA	-7.232154051	0.018753011	0.44	0.23	1.41	0	0.66	1.24	0	0	0
107373	'Fam111a'	mRNA	-7.286942578	0.005779646	0	0.01	0.22	0.67	0.01	0.77	0	0	0
107449	'Unc5b'	mRNA	-7.822666307	1.24E-04	0.03	0.06	0.03	0.31	0.38	0.45	0	0	0
107476	'Acaca'	mRNA	2.005430385	0.006681468	1.46	0.87	1.62	0.3	0.91	1.68	1.64	6.18	2.07
107581	'Col16a1'	mRNA	-7.143664577	5.99E-04	0	0	0.1	5.08	0	0.05	0.01	0.03	0
107650	'Pi4kb'	mRNA	-8.451826451	5.65E-04	0.35	0.06	2.07	2.4	0.02	0.04	0	0	0
108012	'Ap1s2'	mRNA	-5.665616444	0.033382501	0	0	0.04	0.57	0.01	0.39	0	0	0.02
108101	'Fermt3'	mRNA	-21.5609672	8.27E-09	2.17	0.79	0	0	0	2.21	0	0	0
108124	'Napa'	mRNA	-2.055233706	0.047421394	2.75	4.17	5.97	3.11	6.22	2.5	1.69	0.35	0.25
108151	'Sema3d'	mRNA	1.712521856	0.040826527	2.03	1.29	1.58	0.63	1.73	1.44	0.95	8.28	1.47
108167725	'Gm46156'	mRNA	-6.768267644	0.001177338	0.07	0.28	0.33	1.24	0.14	0.57	0.02	0	0
108167945	'Gm46305'	mRNA	2.001986281	0.007906083	1.49	6.77	8.76	1.32	5.02	2.07	9.44	12.84	5.53
108657	'Rnpepl1'	mRNA	-1.82264935	0.039676878	2.67	3.56	7.09	3.37	3.08	1.83	1.29	0.27	0.4
108755	'Lyrm2'	mRNA	-5.684416042	0.020941749	0	0	0.38	3.82	0	0.46	0	0.04	0.04
108943	'Trmt10a'	mRNA	-4.589065434	0.019025269	0.04	0.32	0.08	0.14	0.81	0.67	0	0.04	0.01
109079	'Sephs1'	mRNA	-1.696684842	0.039112093	3.14	1.84	3.24	4.06	2.79	3.76	1.09	0.17	1.46
109082	'Fbxw17'	mRNA	-3.651100212	0.021222326	4.5	2.29	1.27	0.82	0.75	2.36	0.13	0.15	0
109113	'Uhrf2'	mRNA	-7.362346143	0.008456421	3.48	0	0.3	0.04	0.01	1.52	0	0	0
109205	'Sobp'	mRNA	3.180306585	1.89E-04	0	1.48	0.07	0.15	0.14	0.33	0.49	2.2	2.41
109263	'Rlf'	mRNA	-1.613293201	0.02453627	1.13	1.4	0.44	2.79	1.15	4.2	1.12	0.5	0.77
109331	'Rnf20'	mRNA	1.331216304	0.024623578	6.73	1.91	7.45	1.53	5.2	2.59	5.4	9.24	4.89
109729085	'Htd2'	mRNA	-21.53350101	1.01E-08	0	0	0	0	0	2.28	0	0	0
110075	'Bmp3'	mRNA	-6.549347198	0.029102772	0.09	0.03	1.1	0.14	0.01	0.3	0	0	0
110350	'Dync2h1'	mRNA	1.166416231	0.015036662	7.18	3.55	3.97	2.57	5.68	6.07	10.49	10.49	8.64
110355	'Grk2'	mRNA	-3.837727769	0.008325647	0.09	1	0.08	1.44	0.62	0.97	0	0.04	0.14
110460	'Acat2'	mRNA	1.527372388	0.042396843	3.06	11.14	6.92	5.47	2.69	3.01	4.17	19.32	5.2
110639	'Prps2'	mRNA	-9.55559567	1.12E-07	0.07	0.74	2.94	2.59	0.97	3.24	0	0	0
110829	'Lims1'	mRNA	2.607004568	0.003248118	3.04	2.06	2.33	0.55	0.32	1.29	5.03	5.23	0.68
112403	'Dxo'	mRNA	1.019499509	0.044772791	5.4	5.23	13.57	5.63	5.03	4.99	8.39	10.13	7.65
11306	'Abcb7'	mRNA	3.180729329	0.00173829	0.65	1.09	0.43	0.24	0.05	0.18	2.38	0.44	0.77
114142	'Foxp2'	mRNA	-7.957362732	3.36E-04	0.01	0	0	0.06	0.16	0.92	0	0	0
114249	'Npnt'	mRNA	-6.922529133	0.006263593	0.03	0.01	0.01	0.63	0	0.92	0	0	0.01
11481	'Acvr2b'	mRNA	-1.810333938	0.022451958	0.73	0.41	5.3	2.84	1.12	0.79	0.45	0.58	0.17
11486	'Ada'	mRNA	2.658442965	0.034955753	10.64	1.01	0	0.03	2.34	0.51	6.07	7.58	1.26
114863	'Plpbp'	mRNA	1.532039906	0.01228462	6.49	20.84	4.03	1.7	4.96	5.22	12.78	10.62	8
11492	'Adam19'	mRNA	6.930127898	0.032935461	0	0	0.13	0.01	0	0	0	0	0.88
11538	'Adnp'	mRNA	-4.084291049	0.047336315	0.77	0.02	0.52	0.87	0.02	1.06	0.09	0	0
115488139	'LOC115488139'	mRNA	1.869652773	0.03572565	4.5	1.17	0.72	2.5	2.36	0.5	10.49	2.17	3.98
115488278	'LOC115488278'	mRNA	-4.924113322	0.037012491	0.11	0.22	0	1.51	0.12	0.04	0	0	0.05
115488290	'LOC115488290'	mRNA	-3.92111464	0.018156093	0	0	0.05	1.88	0.55	0.63	0.05	0	0.14
115488637	'LOC115488637'	mRNA	2.695072126	0.014131554	6.74	0.51	0.48	0.3	1.88	3.63	4.94	23.9	2.55
115488671	'LOC115488671'	mRNA	-3.748821265	0.045092801	0.01	0.32	0.78	0.48	0.02	0.07	0.02	0	0.01
115489690	'LOC115489690'	mRNA	-1.67250625	0.03811851	0.76	0.67	8.59	4.93	1.51	1.95	0.92	0.54	0.85
115489888	'LOC115489888'	mRNA	-7.235469277	0.019959983	0.06	0	0	1.13	0	0.48	0	0	0
11684	'Alox12'	mRNA	2.36303474	0.030879639	3.33	0.24	0.05	0.17	1.52	0.7	7.84	1.06	0.89
11687	'Alox15'	mRNA	-4.571043677	0.026578984	0.44	0.29	0.14	0.28	0	0.05	0	0.01	0
116904	'Alpk3'	mRNA	-2.823058778	0.039025739	0.04	0.26	0.61	2	0.03	0.56	0.13	0.04	0.15
117160	'Ttyh2'	mRNA	1.494905623	0.027958255	2.37	0.05	0.69	0.82	0.89	1.27	1.38	3.62	2.1
117589	'Asb7'	mRNA	-6.361676365	0.031823649	0	0	0.05	0.12	0.13	0.04	0	0	0
11761	'Aox1'	mRNA	7.935076415	0.009741436	0	0.76	0	0	0	0	0.02	1.51	0
11808	'Apoa4'	mRNA	-21.51178483	1.01E-09	0	0.15	4.12	0	0	4.66	0	0	0
11816	'Apoe'	mRNA	2.626817702	0.047297071	0.65	1.34	0.74	0.08	1.69	0.41	1.95	8.47	0.98
11820	'App'	mRNA	3.671694806	0.039061014	0.02	0.47	1.5	0	0.17	0.07	0.03	3.57	0.01
11852	'Rhob'	mRNA	-2.240501077	0.002370164	3.68	6.2	14.7	3.02	6.46	5.13	0.39	0.95	1.23
11933	'Atp1b3'	mRNA	1.287113828	0.023942486	17.15	15.69	15	19.07	13.66	19.22	27.31	65.75	16.76
11944	'Atp4a'	mRNA	7.177317083	0.006404831	0	0.2	0.1	0	0	0	0.13	0.64	0.11
11992	'Auh'	mRNA	1.094657679	0.012800084	104.13	106.76	35.49	49.92	81.85	82.33	157.52	80.45	105.87
12010	'B2m'	mRNA	1.333436942	0.02612497	55.72	75.14	30.68	24.02	35.45	68.65	147.39	55.75	59.53
12039	'Bckdha'	mRNA	7.532535493	0.005270056	0.09	0.02	1.04	0.03	0	0	0.03	4.64	0
12041	'Bckdk'	mRNA	1.974931944	0.020018826	1.3	0.31	0.93	0.74	0.48	0.47	3.04	1.23	1.3
12055	'Bcl7c'	mRNA	-1.692695142	0.028935056	2.87	8.57	21.16	14.07	4.55	14.9	0.95	3.51	3.75
12095	'Bglap3'	mRNA	-4.634322252	0.002069955	0.19	2.13	0.69	4.15	3.04	1.74	0.11	0	0.24
12181	'Bop1'	mRNA	1.180425634	0.044978635	8.24	26.18	9.95	8.63	5.27	5.04	7.32	20.76	9.55
12289	'Cacna1d'	mRNA	-2.529233846	0.020072221	1.12	0.84	1.11	0.41	0.92	2.37	0.47	0.02	0.2
12322	'Camk2a'	mRNA	21.51577735	5.04E-10	0	0	0	0	0	0	0	0	1.64
12332	'Capg'	mRNA	-4.283508909	0.003124446	0.94	1.84	1.32	1.15	4.16	3.7	0	0.23	0.13
12385	'Ctnna1'	mRNA	1.451570008	0.037094538	11.77	4.02	16.8	5.78	12.19	6.48	8.04	45.78	8.61
12394	'Runx1'	mRNA	-6.084210799	0.03381746	0.02	0.01	0.16	0.18	0	0.4	0	0.01	0
12444	'Ccnd2'	mRNA	-1.801135262	0.049722257	1.61	3.17	4.98	3.63	0.78	1.5	0.39	0.19	0.9
12458	'Ccr6'	mRNA	-6.822344305	0.034943143	0	0	0	4.27	0	0	0	0.03	0
12466	'Cct6a'	mRNA	-3.551373519	4.09E-04	4.58	5	7.83	10.98	0.83	15.41	0.8	0.25	0.87
12468	'Cct7'	mRNA	2.156582484	0.044917242	7.91	1.35	3.6	0.07	2.98	4.51	6.53	17.81	3.15
12549	'Arhgap31'	mRNA	-4.767298276	0.005603975	0.01	0.13	3.59	1.68	0.06	1.18	0.09	0	0
12552	'Cdh11'	mRNA	-5.666122605	0.021572111	0.1	0	0.04	0.09	0	1.05	0	0.01	0.01
12577	'Cdkn1c'	mRNA	-2.188841758	0.048540693	1.84	0.71	1.63	3.26	3.81	2.99	0.05	1.34	0.6
12628	'Cfh'	mRNA	8.2985166	1.88E-04	0	0.01	0.13	0	0.01	0	1.47	1.4	0
12659	'Ovgp1'	mRNA	-3.33536494	0.037203485	0	6.9	0.02	0.16	1.65	2.31	0.22	0	0.09
12675	'Chuk'	mRNA	-3.026038682	0.041954381	1.71	2.13	0.7	1.25	0.04	3.16	0.01	0.28	0.16
12798	'Cnn2'	mRNA	-6.008218908	0.008635754	0.03	0.05	0.85	0.23	0.85	1.24	0.03	0	0
12842	'Col1a1'	mRNA	5.559120575	0.003071471	0.01	0.05	0.91	0	0.04	0.02	0.68	1.75	0
12847	'Copa'	mRNA	1.276211311	8.02E-04	26.01	14.64	34.83	13.53	19.19	22.55	27.28	44.64	39.83
13008	'Csrp2'	mRNA	-6.550650288	0.007106049	0	0.76	0.69	6.27	0.1	0.41	0	0.07	0
13011	'Cst7'	mRNA	7.141284477	0.031010026	0	0	0	0	0	0	2.16	0	1.17
13018	'Ctcf'	mRNA	1.701643268	0.020984366	7	3.19	6.6	3.4	4.09	2.48	3.89	21.43	3.54
13090	'Cyp2b19'	mRNA	4.634549975	0.028992378	0	0.82	0.07	0.11	0	0.02	2	0	0.87
13115	'Cyp27b1'	mRNA	7.321382345	0.028400225	0	0	0.01	0	0	0	0	0.06	1.29
13121	'Cyp51'	mRNA	2.14552235	0.001331413	1.48	4.47	1.46	0.79	1.42	1.31	2	8.08	3.12
13135	'Dad1'	mRNA	1.105163963	0.016794199	329.71	287.23	343.56	118.73	212.25	284.83	481.2	361.52	250.29
13175	'Dclk1'	mRNA	-8.075757055	0.001187163	0.52	0.03	1.27	0.94	0.02	0.33	0	0	0
13185	'Vps26c'	mRNA	-4.170711307	0.002095248	1.94	1.34	3.09	0.91	2.71	1.02	0.02	0.19	0.02
13380	'Dkk1'	mRNA	-2.161350879	0.048910611	1.1	0	0	0.98	1.29	3.3	0.56	0.11	0.32
13447	'Doc2b'	mRNA	4.66885339	0.007628897	0.01	0.1	0.29	0	0	0.13	0.38	2	0.25
13498	'Atn1'	mRNA	-1.911404084	0.007900983	1.29	0.68	7.13	2.78	1.8	2.92	0.26	0.65	0.79
13524	'Adam18'	mRNA	21.10049558	1.17E-08	0.04	0.11	0	0	0	0	1.87	0	0
13542	'Dvl1'	mRNA	-7.619318762	0.0022396	0	0.02	0.07	1.13	1.05	0.02	0	0	0
13592	'Ebf2'	mRNA	-3.537688503	0.015094974	1.25	0.09	0.39	1.96	2.09	1.59	0	0.01	0.39
13614	'Edn1'	mRNA	1.205709768	0.024801424	0.07	31.97	20.52	6.05	15.28	8.15	17.51	27.15	12.39
13654	'Egr2'	mRNA	-6.985535791	0.015630099	0	0.56	0	0.03	1.26	0.03	0	0	0
13681	'Eif4a1'	mRNA	1.170185038	0.042787517	66.26	20.73	24.75	16.5	38.74	36.8	89.8	55.84	24.4
13688	'Eif4ebp2'	mRNA	-1.748896631	0.022555271	3.17	12.79	17.97	22.42	8.2	8.67	3.45	0.73	5.77
13809	'Enpep'	mRNA	7.498742671	0.001967515	0.09	2.09	0.42	0	0	0.01	0.99	0	0.65
13844	'Ephb2'	mRNA	7.506827507	0.003082587	0	0	0.02	0	0	0	0.06	0.02	0.24
140917	'Dclre1b'	mRNA	1.013363496	0.048456634	10.01	52.96	8.05	6.33	4.95	12.31	13.61	9.35	16.2
14154	'Fem1a'	mRNA	1.841824632	0.002975929	0.74	1.2	2.97	0.6	0.98	0.92	1.98	4.29	1.34
14160	'Lgr5'	mRNA	-7.759340316	4.71E-04	0	0.89	0	0.53	0.09	0.75	0	0	0
14164	'Fgf1'	mRNA	-2.958530144	0.003601452	2.17	0.93	2.07	1.41	1.74	0.59	0.06	0.09	0.13
14194	'Fh1'	mRNA	2.219607881	4.83E-05	5.41	14.25	15.36	2.42	6.53	4.47	16.92	22.31	12.76
14202	'Fhl4'	mRNA	-7.085794721	0.008961017	0.58	0.09	0.03	0.51	1	0.02	0	0	0
14205	'Vegfd'	mRNA	7.392805972	0.020649279	0	0	0.05	0	0	0	0	0.5	1.75
14260	'Fmn1'	mRNA	1.306187929	0.021431045	2.07	11.47	2.46	4.03	3.48	9.86	19.39	6.24	9.2
14282	'Fosb'	mRNA	-2.779165831	0.044088311	0.01	0.08	0.41	2.1	0.69	0.9	0.01	0.04	0.42
14309	'Fshr'	mRNA	-4.358098908	7.22E-04	5.59	0.32	2.34	3.6	1.01	2.68	0	0.13	0.18
14325	'Ftl1'	mRNA	-1.23363354	0.021702136	32.49	132.96	45.01	23.33	27.99	60.1	13.75	11.3	13.85
14391	'Gabpb1'	mRNA	1.33715633	0.04979231	12.39	6.61	11.29	3.27	5.83	4.56	12.48	13.94	2.3
14396	'Gabra3'	mRNA	1.613353747	0.031620147	0.93	4.59	5.79	3.38	4.22	5.03	23.21	3.76	4.58
14457	'Gas7'	mRNA	-6.878289961	0.007409807	0.23	0.01	0.3	0.23	0	0.78	0	0.01	0
14465	'Gata6'	mRNA	-5.658900692	0.001003972	0.3	0	0.38	0.16	1.96	0.65	0	0.02	0.03
14587	'Gfra3'	mRNA	2.903618694	0.038262299	0.72	0.95	0	0.02	0.24	0.93	5.39	0.43	1.1
14600	'Ghr'	mRNA	5.290759178	2.25E-04	0.04	0.07	0	0.04	0.16	0.04	3.84	0.26	0.77
14634	'Gli3'	mRNA	4.398845013	6.78E-11	0.2	46.09	21.24	0.29	0.52	0.89	4.72	19.12	4.95
14660	'Gls'	mRNA	-3.315657297	0.03872985	0	0.05	0.18	0.31	0.61	0.16	0.01	0.08	0.01
14680	'Gnal'	mRNA	7.856187458	7.97E-04	0.58	0	0.02	0.01	0	0	1.15	0	0.45
14697	'Gnb5'	mRNA	-3.424491983	0.006242991	2.49	3.56	5.75	5.93	3.55	2.98	0.24	0	0.74
14726	'Pdpn'	mRNA	1.91218527	0.049199408	6.33	4.78	4.79	1.03	2.33	3.94	3.87	18.12	1.21
14733	'Gpc1'	mRNA	-4.127014097	0.015339652	1.02	0.67	0.99	2.63	1.01	0.11	0.01	0	0.18
14872	'Gstt2'	mRNA	-2.101314166	0.00177023	4.94	10.44	5.67	13.21	11.54	15.59	2.03	1.39	4.4
14911	'Thumpd3'	mRNA	-3.349485617	0.008759928	1.46	0	0.07	4.24	1.17	1.01	0.02	0.22	0.27
14977	'Slc39a7'	mRNA	-3.817560414	0.020051285	1.08	0.26	6.38	0.02	2.72	1.61	0.09	0.14	0.02
15064	'Mr1'	mRNA	7.49392098	0.024716783	0	0	0.48	0	0	0	0.02	1.68	0
15183	'Hdac3'	mRNA	2.961082483	0.040424509	3.59	0.25	6.86	0.14	0.5	2.33	0.26	18.88	0.34
15192	'Hdgfl1'	mRNA	-6.491874384	0.046328099	0	0.11	2.72	0.02	0.02	1.47	0	0	0
15212	'Hexb'	mRNA	7.550241875	0.005093012	0	0	0	0	0	0.03	0.02	4.34	0
15220	'Foxq1'	mRNA	-7.076917961	0.028858748	0.21	0.07	1.95	0.19	0	1.34	0	0	0
15331	'Hmgn2'	mRNA	-2.587692102	0.003382695	5.52	5.09	5.39	16.61	2.57	12.54	1.09	1.2	2.25
15382	'Hnrnpa1'	mRNA	1.424378602	0.004413598	9.95	4.19	3.84	4.78	4.01	6.74	11.92	14.25	8.86
15483	'Hsd11b1'	mRNA	-6.406829331	0.045893698	0	0	0.08	1.77	0.03	0.13	0	0	0
16012	'Igfbp6'	mRNA	8.035393554	0.00687827	0	0	0.12	0	0	0	0.15	4.74	0
16182	'Il18r1'	mRNA	6.632235629	0.025807218	0.17	0	0	0.03	0	0	0	0.03	1.31
16402	'Itga5'	mRNA	5.512210773	0.001764651	0.01	3.2	0	0.04	0.02	0.01	1.89	0	0.72
16408	'Itgal'	mRNA	-3.749513672	0.003214922	1.61	0.8	1.16	0.49	1.68	1.35	0.03	0.01	0.18
16456	'F11r'	mRNA	3.502943252	0.021903774	0	4.19	1.59	0.05	0.68	0.08	0.03	6.95	1.02
16512	'Kcnh3'	mRNA	-1.116368268	0.033291006	22.47	13.65	42.3	20.64	21.93	42.11	15.21	6.08	10.62
16553	'Kif13a'	mRNA	-3.52966684	0.002661331	0.6	0.71	1.36	1.17	0.75	1.94	0.23	0.03	0.01
16560	'Kif1a'	mRNA	-5.433579643	0.010003654	0.05	0.01	0.47	0.59	0.01	0.21	0	0	0.02
16569	'Kif3b'	mRNA	-3.501703014	0.013532037	1.02	0.66	2.87	0.88	0.72	0.33	0	0.05	0.1
16579	'Kifap3'	mRNA	2.430564596	0.040079088	1.32	0	0.07	0.16	0.24	1.38	2.58	0.17	4.69
16669	'Krt19'	mRNA	7.895724294	0.012083428	0	0	0.04	0	0	0	0.05	6.63	0
16834	'Cog1'	mRNA	-1.659369845	0.023182121	7.58	6.54	17.04	13.15	10.92	9.71	0.77	2.52	5.79
16854	'Lgals3'	mRNA	-5.311014556	0.043375463	0.91	0.13	0.96	0.17	0.89	0.85	0	0.04	0
16890	'Lipe'	mRNA	-1.304461432	0.040428433	0.23	5.32	12.76	8.79	5.04	5.26	2.18	1.53	3.06
16907	'Lmnb2'	mRNA	3.77250775	0.023296226	0.33	0.13	2.3	0.04	0.03	0.03	0.08	0.16	0.95
16975	'Lrp8'	mRNA	-3.893310599	0.0361609	0.13	0.06	0.99	1.35	0.01	0.76	0	0.01	0.11
170638	'Hpcal4'	mRNA	7.196592115	0.009804204	0	0	0.08	0	0	0.01	1.19	0.01	0
170737	'Znrf1'	mRNA	-5.57059812	0.033003922	0.01	0.11	2.84	0.61	0.06	0.09	0.01	0	0
170752	'Bco2'	mRNA	8.857768873	6.56E-04	0.65	0.04	0.96	0	0	0	0.32	4.86	0
170826	'Ppargc1b'	mRNA	-1.661411775	0.004335434	2.24	1.14	1.07	2.96	2.01	1.58	0.69	0.41	0.66
17121	'Mxd3'	mRNA	-7.634602876	3.73E-04	0.08	4.51	0.47	0.89	2.27	2.04	0	0	0
17129	'Smad5'	mRNA	1.237921759	0.021295249	12.55	6.79	4.12	4.13	4.26	2.61	13.39	10.34	6.86
171486	'Cd99l2'	mRNA	-1.380746016	0.016777226	3.64	6.12	19.01	3.75	11.95	6.81	2.65	2.1	2.39
17153	'Mal'	mRNA	-7.902585621	0.005179152	0.69	0	0	2.13	0.29	0	0	0	0
17155	'Man1a'	mRNA	1.300906874	0.022401689	4.88	0.07	2.48	2.31	6.37	2.38	9.36	6.54	6.6
17161	'Maoa'	mRNA	-3.034114933	0.042543985	0.26	0.08	0.96	0.05	0.37	1.98	0.07	0.02	0.14
17207	'Mcf2l'	mRNA	-3.055444043	0.032211441	0.36	1.14	0.43	1.29	0.58	0.38	0.15	0	0.09
17240	'Mdfi'	mRNA	-6.041612787	0.034568896	0	0.26	0.22	0	1.01	1.83	0.03	0	0
17245	'Mdm1'	mRNA	-1.972847187	0.049742319	1.9	4.24	4.76	13.49	7.41	9	2.16	0.04	4.13
17260	'Mef2c'	mRNA	3.606366732	0.04825941	0.83	0.22	2.28	0.41	0.02	0.4	0.03	9.3	0
17279	'Melk'	mRNA	1.177728462	0.031765926	71.06	39.43	34.4	23.43	42.97	34.96	63.47	98.95	24.57
17311	'Kitl'	mRNA	-2.158780581	0.041268838	1.46	2.3	0.06	3.43	4.8	5.01	1.58	0.02	0.8
17390	'Mmp2'	mRNA	1.744472081	0.047002218	0.7	0.63	0.72	0.36	1.74	1.82	1.59	7.34	2.03
17428	'Mnt'	mRNA	-1.329823873	0.038497912	1.68	1.48	3.56	3.54	1.89	1.9	0.82	0.95	0.77
17451	'Mos'	mRNA	-1.361318615	0.013884115	27.01	5.12	11.22	17.7	19.73	51.37	8.16	11.54	8.85
17754	'Map1a'	mRNA	-5.064705398	0.030614428	0.06	0.06	0.21	0.16	0.02	0.13	0.01	0	0
17763	'Mtcp1'	mRNA	7.438657949	0.024425967	0	0	0	0	0	0	0.06	2.42	0
17766	'Nudt1'	mRNA	-4.165671794	0.027372913	6.33	0.05	0.11	4.47	0	6.02	0.05	0.37	0.12
17777	'Mttp'	mRNA	-7.941209841	0.002005963	0.03	0.01	0.03	1.89	0.01	0.07	0	0	0
17869	'Myc'	mRNA	-4.783495203	0.001616503	1.15	0.76	2.43	1.41	0.21	4.86	0.05	0.14	0
17932	'Myt1'	mRNA	-6.514243576	0.00176406	0.78	0	0.17	0.26	0.55	0.13	0	0.01	0
17937	'Nab2'	mRNA	-2.144915743	0.035264525	4.73	0.66	3.01	0.62	2.33	2.13	0.18	0.35	0.4
17939	'Naga'	mRNA	6.100399762	0.02996096	0.06	0	0.89	0	0	0.03	0.03	1.86	0.03
17940	'Naip1'	mRNA	1.097833792	0.031557958	43.42	59.71	14.72	24.61	32.92	43.33	96.72	34.41	45.57
17966	'Nbr1'	mRNA	1.456180311	0.031595228	13.81	9.51	9.72	3.26	8.95	8.01	8.01	32.39	6.14
18005	'Nek2'	mRNA	1.493618013	0.031977323	18.76	10.97	27.18	7.61	8.86	7.38	11.21	41.78	5.51
18029	'Nfic'	mRNA	-2.670835709	0.006081029	1.3	0.75	0.51	0.52	1.18	1.25	0.09	0.26	0.04
18082	'Nipsnap1'	mRNA	1.255184977	0.014033932	31.36	10.03	22.56	6.84	18.71	11.06	29.44	25.71	17.66
18106	'Cd244a'	mRNA	-21.77981146	1.43E-09	0.15	0.71	0.02	1.86	0	0	0	0	0
18160	'Npr1'	mRNA	-3.888344845	0.019590276	0.12	0.52	0.09	0.51	0.28	0.98	0.01	0.11	0
18163	'Ctnnd2'	mRNA	-7.390724409	0.002663648	0.07	0.33	2.1	0.02	0.53	0.38	0	0	0
18183	'Nrg3'	mRNA	2.254919019	0.02802676	0.1	0.07	1.53	0.14	0.25	0.11	0.5	0.88	0.4
18187	'Nrp2'	mRNA	7.350901461	0.003180106	0	0	0.29	0	0	0.01	0.01	0.01	1.31
18188	'Nrtn'	mRNA	-6.548051847	0.020162319	0.43	0.79	0.15	0.34	2.19	0.99	0	0	0
18197	'Nsg2'	mRNA	-5.295150832	0.03965378	1.9	0	0.07	0.31	0.4	0.29	0	0.02	0
18218	'Dusp8'	mRNA	-6.767644045	0.001321818	0.34	0	0.56	0.92	0.1	0.26	0.01	0	0
18230	'Nxn'	mRNA	1.514511139	0.043659071	1.56	0.35	4.71	0.81	2.6	2.73	3.24	8.88	2.53
18295	'Ogn'	mRNA	5.267361438	0.028690895	0	0	0	0.12	0	0	0.1	4.42	0
18407	'Orm3'	mRNA	7.894002615	0.009225649	0	0	0.02	0	0	0	0.18	2.78	0
18458	'Pabpc1'	mRNA	-1.5578598	0.029013019	5.28	3.8	2.7	13.64	5.19	7.73	0.96	3.38	3.52
18475	'Pafah1b2'	mRNA	-1.017280839	0.017945003	6.88	8.01	6.6	5.28	6.87	6.46	2.4	2.52	2.74
18488	'Cntn3'	mRNA	-7.058077401	0.026776493	0	0	0.01	0.17	0.55	0	0	0	0
18554	'Pcsk7'	mRNA	-4.624730623	0.035790165	0.34	0.85	0.09	1.54	0.01	0.06	0.01	0	0.05
18587	'Pde6b'	mRNA	1.373299193	0.039851348	2.97	4.54	8	1.7	3.76	2	2.34	7.67	6.27
18613	'Pecam1'	mRNA	1.539210031	0.02391596	10.55	5.22	6.51	5.59	7.82	2.46	6.62	25.37	7.92
18627	'Per2'	mRNA	-6.636943295	0.02395564	0.04	0.19	3.37	0.01	0.15	0.4	0	0	0
18741	'Pitx2'	mRNA	-7.88456691	0.001627843	0.07	1.2	0.44	2.7	0.11	0.09	0	0	0
18768	'Pkib'	mRNA	-6.57171734	0.02360596	0.16	0.01	0.03	1.03	0.08	0.43	0	0	0
18783	'Pla2g4a'	mRNA	5.180331883	0.028900477	0.12	0	0.18	0	0	0.11	2.56	0.45	0
18793	'Plaur'	mRNA	3.624255505	0.046665033	1.3	0.03	5.17	0.12	0.39	0.11	5.67	0	0.54
18796	'Plcb2'	mRNA	4.445341623	0.017068658	0	0.34	0.26	0.03	0.14	0.09	0.65	4.55	0
18798	'Plcb4'	mRNA	-2.662345294	0.033528318	0.01	0.21	0.05	0.82	0.13	1.4	0.06	0.03	0.22
18824	'Plp2'	mRNA	-2.090118407	0.011726073	6.8	30.99	23.89	7.07	3.59	15.15	2.19	1.18	1.61
18846	'Plxna3'	mRNA	6.500478356	0.046455892	0	0.02	1.08	0	0	0	0.19	0.01	0.03
18972	'Pold2'	mRNA	1.15043331	0.034948077	13.21	19.25	39.6	5.56	13.67	6.94	20.02	13.56	14.43
19057	'Ppp3cc'	mRNA	-4.601119855	0.004782587	0.26	1.7	1.3	0.11	1.97	1.66	0.02	0.09	0.03
19091	'Prkg1'	mRNA	1.172432793	0.02230039	7.1	7.07	1.36	5.59	6.87	9.78	20.38	11.05	10.38
19155	'Npepps'	mRNA	-5.469358469	8.21E-06	0.01	0.82	2.63	1.74	1.67	1.91	0.01	0.13	0
19186	'Psme1'	mRNA	-6.393409896	4.78E-05	0	2.23	0.17	7.77	2.28	6.03	0	0.17	0
19246	'Ptpn1'	mRNA	-2.408192593	3.63E-04	2.58	1.89	3.6	5.25	2.92	2.96	0.73	0.77	0.32
19260	'Ptpn22'	mRNA	-1.591924872	0.048601539	3.03	12.83	0.52	5.27	7.61	6.62	3.51	0.42	1.46
19263	'Ptprb'	mRNA	-1.910347076	0.027918997	1.34	2.96	1.48	2.11	0.84	1.81	0.72	0.08	0.26
192657	'Ell2'	mRNA	-1.96740171	0.014620023	0.69	2.45	2.94	5.26	1.5	1.92	0.62	0.5	0.82
19266	'Ptprd'	mRNA	-3.129321505	0.022301062	0.03	0.07	1.23	1.3	0.49	0.34	0	0.2	0.01
19273	'Ptpru'	mRNA	-3.949404779	0.004405905	0	0.04	0.37	0.46	1.03	0.81	0	0.03	0.1
19276	'Ptprn2'	mRNA	2.656315186	0.012147435	0.24	0.64	2.34	0.06	1.11	0.49	1.15	6.56	0.77
19281	'Ptprt'	mRNA	1.37888751	0.011621607	3.32	3.49	6.98	6.44	3.07	4.55	4.48	13.59	12.5
193385	'Ripor2'	mRNA	1.553655041	0.048340797	3.25	1.23	1.19	0.67	0.6	0.53	0.89	1.86	1.45
193740	'Hspa1a'	mRNA	-3.452706443	0.013236204	1.23	0.97	2.77	0.79	0.79	0.88	0.03	0.05	0.15
193796	'Kdm4b'	mRNA	-1.958084871	0.047626175	3.38	1.59	7.17	5.05	0.63	1.52	0.18	0.69	0.88
19386	'Ranbp2'	mRNA	1.178598056	0.034712707	3.79	2.41	5.39	3.86	2.57	2.5	6.11	8.8	2.65
194268	'9930104L06Rik'	mRNA	-1.060523653	0.041567702	4.49	9.31	5.42	7.89	7.09	5.65	2.51	2.4	3.55
19647	'Rbbp6'	mRNA	-1.5007708	0.042626739	1.09	1	1.7	7.09	2.45	4.85	0.55	1.13	2.67
19687	'Rfc1'	mRNA	1.900515514	2.76E-04	3.49	2.2	7.93	2.54	2.06	1.99	6.36	10.95	4.19
19821	'Rnf2'	mRNA	1.949141085	0.008409673	9.88	6.03	2.13	0.94	3.11	5.17	12.12	13.62	3.36
19944	'Rpl29'	mRNA	-2.153537821	0.003078626	28.86	12.08	11.17	9.13	35.92	35.17	6.73	3.28	4.65
20130	'Rras'	mRNA	5.979859753	0.0084722	0	0.05	0	0	0	0.27	2.32	11.07	0
20132	'Rrh'	mRNA	-7.950153478	8.81E-06	0.11	22.08	1.7	0.71	7.47	4.75	0	0	0.05
20184	'Uimc1'	mRNA	2.639406558	0.011139605	5.4	2	0.19	0.1	1.35	2.36	6.08	14.06	1.86
20305	'Ccl6'	mRNA	20.83610356	8.22E-08	0	0	0	0	0	0	2.69	0	0
20317	'Serpinf1'	mRNA	-4.792683281	0.024071405	0	1.08	0.73	0.47	1.15	0.55	0.03	0.03	0
20345	'Selplg'	mRNA	7.324865284	0.02261024	1.18	0	0.03	0	0	0	0	0.51	1.4
20349	'Sema3e'	mRNA	2.543119207	2.92E-04	3.11	15.52	6.79	0.38	2.09	1.12	4.15	3.5	9.24
20379	'Sfrp4'	mRNA	3.811332196	0.044071827	0.41	0.63	0.22	0.05	0.12	0.83	0.1	11.68	0
20382	'Srsf2'	mRNA	-1.632780911	0.001055623	24.23	8.26	20.8	14.03	31.27	21.37	4.29	7.7	6
20536	'Slc4a3'	mRNA	-6.714256179	0.020840462	0.04	0.08	0.4	0.38	0.01	0.49	0	0	0
20541	'Slc8a1'	mRNA	-7.232127142	0.018454911	0	0.86	1.16	0	0.89	0.8	0	0	0
20563	'Slit2'	mRNA	-6.458945634	0.006237515	0.03	0.41	0.74	0	0.24	0.28	0	0	0
20623	'Snrk'	mRNA	-3.128223222	0.001969524	1.79	3.1	1.76	5.12	2.49	2.48	0.11	0.06	0.79
20650	'Sntb2'	mRNA	-3.169684631	1.20E-04	1.94	0.12	0.75	3.06	1.22	3.26	0.39	0.2	0.11
20667	'Sox12'	mRNA	-4.126536611	0.002017952	0.44	0.22	1.96	0.3	0.45	0.76	0.03	0.02	0.02
20687	'Sp3'	mRNA	4.379581694	0.00138434	0.77	0.69	0.01	0.24	0.07	0.02	0.09	5.94	0.64
207393	'Elfn2'	mRNA	-6.378322983	0.041651587	0	0	0.04	0.24	0.05	0.01	0	0	0
20840	'Stac'	mRNA	-22.12182493	8.78E-11	0.7	0	0	3.1	0	0	0	0	0
20846	'Stat1'	mRNA	1.292156222	0.043062743	4.49	3.84	4.8	4.03	6.66	7.65	9.06	24.34	4.31
20847	'Stat2'	mRNA	-4.887843406	1.90E-05	0.6	0.29	2.98	0.47	2.11	0.67	0.03	0.03	0.03
208659	'Fam20a'	mRNA	-7.191436653	0.023393148	0	0	0.35	1.37	0	0.27	0	0	0
208665	'Akr1d1'	mRNA	-6.776294118	0.045731668	0	0	0	2.28	0.62	0	0	0	0
20877	'Aurkb'	mRNA	3.362732051	7.94E-04	0.21	4.18	5.63	0.19	0.18	0.19	2.29	1.72	1.05
209416	'Gpkow'	mRNA	-2.741398463	0.04487894	0	0.65	0.91	1.9	0.2	0.54	0.05	0.05	0.25
20955	'Vamp7'	mRNA	-3.853667614	0.026722106	0.02	0.02	0.04	0.17	0.34	1.13	0.02	0.06	0.02
209584	'Tyw3'	mRNA	6.472837435	0.016234691	0.01	0.15	0.29	0	0	0.01	0.78	0.01	0.01
20964	'Syn1'	mRNA	6.132228191	0.001668296	0	0.4	0.2	0.01	0	0.02	0.77	0.05	0.85
209760	'Tmc7'	mRNA	1.066669057	0.029442934	9.34	12.12	11.15	9.8	13.83	13	25.35	11.02	26.74
210711	'Mcmbp'	mRNA	-1.008133199	0.046375547	16.04	11.46	17.71	21.03	19.73	16.48	3.89	10.53	9.95
211286	'Cln5'	mRNA	6.959003847	0.01144364	0	0.07	2.19	0	0	0.02	0.07	2.12	0
211577	'Mrgprf'	mRNA	21.05232135	1.76E-08	0	0.51	0	0	0	0	0	2.36	0
211652	'Wwc1'	mRNA	-2.744524555	0.029584083	2.79	2.17	4.21	4.21	3.76	2.27	0	1.13	0.29
211961	'Asxl3'	mRNA	-1.835403023	0.001941493	3.47	0.47	0.62	3.68	2.23	3.35	1.07	0.51	0.64
212123	'Dcaf15'	mRNA	-4.578846293	0.005402066	0.9	1.46	6.86	2.49	1.25	0.19	0.04	0.11	0
212124	'Cfap46'	mRNA	-5.780844855	0.027176367	0.01	0.02	0.21	0.01	0	0.75	0	0	0.01
212167	'Gsap'	mRNA	2.448275594	0.033214455	1.7	1.53	3.98	0.34	0.04	0.28	3.09	0.36	0.59
212390	'Klhl32'	mRNA	1.091810067	0.036672902	2.22	6.28	4.9	2.68	5.39	4.77	8.23	4.44	6.92
212392	'Ccdc110'	mRNA	3.155585633	0.030781544	0	0.1	0.05	0	0.04	0.46	0.81	1.8	0.94
212516	'Efcab12'	mRNA	-7.667911753	5.39E-05	1.73	0.42	0.35	3.11	1.96	0.22	0	0.03	0
213053	'Slc39a14'	mRNA	-6.026056863	0.035231052	0.47	0.44	1	0	0.36	0.35	0	0.01	0
21376	'Tbrg1'	mRNA	2.182515879	0.029867516	11.53	2.08	0.82	0.57	4.59	6.22	16.21	24.59	1.58
213765	'Nutm1'	mRNA	-3.778005819	0.02393418	0.07	0.15	0.65	1.31	1.2	0.07	0	0.04	0.13
21400	'Tcea2'	mRNA	-6.216807197	0.005440775	2.86	11.31	0	0	4.78	7.23	0	0.14	0
214162	'Kmt2a'	mRNA	-4.462827216	0.00357967	0.33	1.42	0.73	0.14	0.07	0.3	0	0	0.01
214240	'Disp2'	mRNA	21.46980233	4.29E-10	0	0	0.02	0	0	0	0.87	0	0
214254	'Nudt15'	mRNA	7.014663505	0.024605662	0	0.31	0	0	0	0	0.01	0.02	0.78
214384	'Myocd'	mRNA	-2.549882958	0.032440908	1.5	2.76	1.11	0.28	0.53	1.3	0.02	0.16	0.1
214425	'Cilp'	mRNA	10.38203024	1.52E-07	0.14	0	0.02	0	0	0	0.04	6.33	0.47
215114	'Hip1'	mRNA	-2.979632924	0.003299103	1.21	0.65	0.05	1.28	1.32	0.24	0.2	0.06	0.05
215303	'Camk1g'	mRNA	2.283867981	0.007299818	5.25	12.74	3.35	0.78	0.35	2.55	2.73	7.62	4.59
215378	'Brinp3'	mRNA	-5.345541379	0.012132217	0.36	1.07	0.49	0	1	2.34	0.05	0.02	0
215445	'Rab11fip3'	mRNA	-1.250391204	0.01895274	4.79	2.61	5.58	13.81	6.19	5.14	2.61	2.85	2.44
215708	'Miga1'	mRNA	-6.025047229	0.006459188	0.01	0	0.1	0.22	0.25	0.25	0	0.01	0
216157	'Tmem259'	mRNA	-3.521444441	9.00E-04	2.69	3.18	6.42	5.91	1.51	4.08	0.04	0.43	0.41
216233	'Socs2'	mRNA	-3.948284124	0.010436826	0.03	0.49	1.61	2.31	0.85	2.83	0.05	0.22	0
216441	'Slc26a10'	mRNA	22.09568345	3.88E-12	0	0.42	0.04	0	0	0	0	3.19	0
21676	'Tead1'	mRNA	-1.852938893	0.005863547	0.4	0.31	1.47	2.16	1.72	4.92	0.98	0.75	0.28
216799	'Nlrp3'	mRNA	-6.909802871	6.95E-04	0	0.43	0.24	0.72	0.1	1.02	0	0	0.01
216820	'Dhrs7b'	mRNA	6.001489756	0.020137172	0	0	0.04	0.03	0	0.04	3.75	0.04	0
216961	'Coro6'	mRNA	20.9253867	4.55E-08	0	1.91	0	0	0	0	0	0	1.51
216964	'Trp53i13'	mRNA	-2.548250822	0.013945388	3.65	3.73	1.06	4.13	3.47	2.53	0.43	0.13	0.9
217038	'Mrm1'	mRNA	-5.128607297	0.026123885	0.12	0.38	1.25	0.23	1.08	0.23	0.03	0	0
217039	'Ggnbp2'	mRNA	-6.049346873	1.77E-06	0	0.14	0.79	1.89	0.73	2.27	0.01	0.03	0.02
217109	'Utp18'	mRNA	-1.291126365	0.027140574	15.34	3.29	12.65	7.66	10.15	4.29	2.47	2.22	2.94
217203	'Tmem106a'	mRNA	1.350103692	0.033729266	14.24	12.72	7.77	4.99	10.24	12.65	28.94	7.39	20.63
217217	'Asb16'	mRNA	6.958317104	0.0383069	0.03	0	0.03	0	0.01	0	0	0	1.43
217410	'Trib2'	mRNA	1.792700371	0.047476676	1.42	0.31	4.05	0.22	1.38	0.67	2.38	4.34	0.94
217666	'L2hgdh'	mRNA	20.52444519	1.07E-07	0.13	0.01	0	0	0	0	1.09	0	0
217674	'Gphb5'	mRNA	-7.789129963	0.005883864	0	0	0	3.1	0	1.43	0	0	0
217779	'Lysmd1'	mRNA	-7.142550641	0.035402168	0	0.02	0	1.62	0.02	0	0	0	0
21804	'Tgfb1i1'	mRNA	-6.878633929	0.039189975	0	0	0	0.2	0	1.6	0	0	0
21813	'Tgfbr2'	mRNA	6.516578186	0.011465452	0	0	0	0	0	0.02	0.04	1.55	0
21818	'Tgm3'	mRNA	-21.31799363	4.95E-08	0	0	0	0	0	1.83	0	0	0
21825	'Thbs1'	mRNA	7.505177433	0.004679021	0	0.02	0.44	0.01	0	0	0.01	1.27	0
218820	'Zfp503'	mRNA	-3.604829269	0.027958696	0.1	0.39	0.57	1.04	0.1	0.19	0.06	0.01	0.02
21897	'Tlr1'	mRNA	21.32005893	2.25E-09	0	2.72	1.06	0	0	0	1.9	0	0
21947	'Cd40lg'	mRNA	-6.169746541	0.028344411	0	0.32	0	0	1.03	2.94	0	0	0.04
21974	'Top2b'	mRNA	2.95697514	0.004191855	1.23	0.01	0.14	0.03	0.46	0.17	0.75	2.55	0.97
22034	'Traf6'	mRNA	-8.882796242	1.76E-06	0.05	0.06	1.11	0.14	1.54	0.71	0	0	0
22063	'Trpc1'	mRNA	-6.860685846	7.47E-04	0.37	0	0.89	0.23	0.77	2.29	0	0.02	0
22215	'Ube3a'	mRNA	-2.282750498	0.001699414	5.24	0.66	0.68	2.87	1.64	2.25	0.18	0.84	0.25
22248	'Unc119'	mRNA	-6.824056945	8.88E-05	5.05	0.88	4.1	0.84	3.71	6.1	0.09	0	0
22275	'Urod'	mRNA	1.09384456	0.005806634	35.17	36.54	44.81	22.53	27.53	24.74	43.48	45.59	49.77
22323	'Vasp'	mRNA	5.96506067	0.004644955	0.67	0.41	0.02	0.02	0.02	0.02	2.97	0	0.17
223666	'Arhgap39'	mRNA	-1.748001267	0.009918124	0.78	2.43	4.9	4.84	2.87	3.42	1.31	0.43	1.07
223697	'Sun2'	mRNA	-4.448106337	0.004027608	3.29	4.83	0.56	6.72	2.79	1.72	0	0	0.45
223776	'Selenoo'	mRNA	-6.524919252	0.004407214	0	0	0	1.77	0.11	0.25	0	0.03	0
224022	'Slc7a4'	mRNA	-7.052764341	0.005194038	0.4	0.08	2.76	0.6	0.19	0.86	0	0	0
22415	'Wnt3'	mRNA	21.36909051	1.58E-09	0	0	0	0	0	0	0	1.84	0
22416	'Wnt3a'	mRNA	7.04850776	0.049511716	0	0	0.14	0	0	0	0.95	0	0.02
22437	'Xirp1'	mRNA	20.83610356	8.22E-08	0	0	0	0	0	0	0.56	0	0
224405	'Cyyr1'	mRNA	7.854680178	0.013047992	0	0.37	0	0	0	0	0.01	0.83	0
224613	'Flywch1'	mRNA	-3.555742008	0.009907505	0.03	0.35	0.95	1.24	0.49	0.57	0.02	0.01	0.15
224703	'March2'	mRNA	-3.462045808	0.008432467	1.55	4.73	0.74	1.61	4.92	5.53	0.49	0.41	0
224796	'Clic5'	mRNA	21.12544219	1.02E-08	0	0	0	0	0	0	0	0.79	0
224912	'Crb3'	mRNA	-2.19444437	0.035979208	7.2	3.35	1.15	1.41	4.15	5.91	0.45	1.29	0.79
225160	'Thoc1'	mRNA	1.763373777	0.007719383	5.25	6.52	0.71	1.87	1.06	2.66	3.7	7.87	4.79
225583	'Minar2'	mRNA	5.997617642	0.048597029	0	0	0	0	0	0.03	1.08	0	0.36
225849	'Ppp2r5b'	mRNA	-1.449604129	0.049510159	2.55	2.1	7.99	3.41	3.74	1.97	1.44	0.72	0.78
225870	'Rin1'	mRNA	9.003444709	6.90E-05	0.03	0.35	0.64	0	0	0	0.01	3.04	0.38
22590	'Xpa'	mRNA	3.018772862	0.046468741	2.06	0.25	0.34	1.3	0.48	0.88	0.68	18.75	0.12
226016	'Abhd17b'	mRNA	2.516452269	0.020754508	0.6	0.22	0.17	0.54	1.27	1.9	1.21	16.16	0.74
226255	'Atrnl1'	mRNA	-4.862257994	0.002541494	1.28	0.47	1.19	0.01	1.61	1.24	0.01	0.01	0.06
226356	'Cfap221'	mRNA	3.385629711	0.017908846	0.22	0	0.03	0.26	0.24	0.09	3.42	0.02	1.81
226438	'Igfn1'	mRNA	-8.05304513	1.14E-04	0.76	0.15	0.21	0.99	0.13	0.31	0	0	0
22644	'Rnf103'	mRNA	-8.26240271	2.55E-07	0.86	0.02	0.69	2.78	0.88	2.75	0	0.02	0
22658	'Pcgf2'	mRNA	-6.665305029	0.016144687	0	0	0	0.69	0.51	0.09	0	0	0
22673	'Zfp185'	mRNA	-6.942425353	0.032743	0.03	0	0	0	0.36	1.05	0	0	0
22689	'Zfp27'	mRNA	2.744582315	0.015448633	2.75	2.28	2.19	0.51	2.27	0.39	2.44	16.18	0.41
226999	'Slc9a2'	mRNA	4.303087745	0.016248986	0	0.02	0.13	0	0.08	0.2	0.12	4.5	0.03
22704	'Zfp46'	mRNA	1.364416506	0.015908081	2.87	3.34	8.33	2.46	5.65	2.92	5.04	12.78	6.14
227094	'Nemp2'	mRNA	-4.84755664	1.61E-04	1.22	2.19	0.74	1.22	0.41	1.1	0.02	0.03	0.03
22755	'Zfp93'	mRNA	-5.299891572	0.020882358	0	0.05	1.74	0.74	0.05	0.36	0	0.03	0
227580	'C1ql3'	mRNA	6.209399354	0.029651773	0	0.27	0	0	0.03	0	0.01	1.61	0
22763	'Zfr'	mRNA	1.03034581	0.005710175	50.13	24.46	18.85	16.82	19.22	22.56	41.27	30.56	27.24
22770	'Zhx1'	mRNA	1.770925082	0.001936194	3.42	10.4	2.56	3.29	2.35	2.23	7.31	12.39	3.7
227723	'Prrc2b'	mRNA	-2.541868206	0.012270357	0.52	0.52	4.02	2.1	0.33	2.24	0.21	0.39	0.05
22773	'Zic3'	mRNA	6.639206197	2.27E-05	0.18	1.33	0.42	0	0.03	0.05	0.02	5.17	1.3
227731	'Slc25a25'	mRNA	-4.218044551	0.001228739	0	0.04	0.66	1.42	0.56	0.87	0.01	0.03	0.09
227733	'Pip5kl1'	mRNA	8.466438883	0.001282717	0.25	3.74	0	0	0	0	2.64	0	0.78
22780	'Ikzf3'	mRNA	-5.957759087	0.044050304	0.34	0	0.02	0	0.12	0.83	0	0.01	0
22785	'Slc30a4'	mRNA	1.147323093	0.025369403	9.52	2.24	6.64	4.02	4.68	5.26	6.06	14.58	5.47
228151	'4833423E24Rik'	mRNA	8.098233553	0.003597528	0	0	0	0	0	0	2.16	0	1.28
228413	'Prrg4'	mRNA	-7.208920095	0.027434704	0	0.09	0.05	0	0.04	1.65	0	0	0
228545	'Vps18'	mRNA	6.913610409	0.003705417	0	0	0	0.01	0	0	0.14	0.01	0.99
228869	'Ncoa5'	mRNA	-1.745780177	0.002953959	4.12	2.31	8.96	5.76	5.56	3.52	1.49	1.28	1
228960	'Stx16'	mRNA	-2.267640103	0.045234898	1.16	1.69	5.57	0.18	1.93	1.67	0.23	0.12	0.28
229228	'Nudt6'	mRNA	-7.895344696	1.51E-04	12.81	1.29	6.32	1.22	4.73	2.52	0	0	0
229320	'Clrn1'	mRNA	6.378760991	0.016854742	0.02	0	0.05	0.02	0	0.01	0.03	0.02	1.1
229524	'Msto1'	mRNA	1.802158934	0.01025383	8.64	4.64	15.53	5.16	6.42	1.92	9.16	24.06	7.86
229603	'Otud7b'	mRNA	-3.923802032	0.039876596	0.14	0.05	0.14	0.32	0.13	0.01	0.01	0.01	0.01
229714	'Gpr61'	mRNA	23.40543381	2.10E-09	0.02	0	0	0	0	0	0.06	8.38	0
229780	'Trmt13'	mRNA	3.005206727	0.028123424	0.06	2.36	2.95	0.06	0.38	0.87	0.63	7.73	0.52
229927	'Clca3b'	mRNA	2.257887362	0.035320863	1.91	0.76	0.56	0.03	3.11	1.93	8.97	5.02	5.3
230088	'Fam214b'	mRNA	-2.513272605	0.018209613	0.73	0.79	3.21	4.33	0.95	1.2	0.11	0.29	0.57
230099	'Car9'	mRNA	1.149272619	0.032286165	52.43	165.31	45.53	64.8	81.78	58.97	150	51.06	175.48
230233	'Elp1'	mRNA	-1.787377622	0.007625427	0.65	2.2	8.43	0.89	1.86	1.85	0.34	0.51	0.28
230379	'Acer2'	mRNA	-3.192421412	0.001753789	0.1	0.9	4.87	1.41	0.95	2.15	0.11	0.11	0.23
230484	'Usp1'	mRNA	-1.118312349	0.021008742	8.38	5.84	18.35	7.49	13.47	16.71	5.24	5.92	3.25
230590	'Zyg11a'	mRNA	-7.382098792	0.003930045	0	0.03	0	1.11	0.16	0.09	0	0	0
230868	'Igsf21'	mRNA	-6.871185667	0.037447175	0.03	3.87	1.96	0	1.43	0.61	0	0	0
230967	'Cep104'	mRNA	1.205626036	0.033048923	7.85	6.77	30.54	3.68	6.85	3.87	4.59	15.62	6.98
230971	'Megf6'	mRNA	-2.370270793	0.032330993	1.22	0.13	0.32	2.74	0.37	2.39	0.31	0.03	0.57
231050	'Galnt11'	mRNA	1.14561809	0.005405746	29.74	29.32	39.68	10.7	23.27	18.57	31.68	33.11	31.36
231147	'Sh3tc1'	mRNA	7.528637429	0.015480856	1.91	0	0.05	0	0.01	0	0	0	1.39
231571	'Rpap2'	mRNA	1.460324969	0.026936254	3.36	3.51	9.77	2.23	4.74	5.18	7.65	19.02	3.51
231630	'Ficd'	mRNA	-7.185729573	6.98E-04	0	0	0.01	1.89	0.58	0.05	0	0.02	0
231724	'Rad9b'	mRNA	7.365580509	0.022173446	0.13	0.03	0.03	0	0	0	0.31	0	1.9
231807	'Map11'	mRNA	-1.678320212	3.87E-04	6.05	5.99	16.16	10.46	12.37	13.51	2.47	2.87	4.14
231868	'E130309D02Rik'	mRNA	-3.551881692	0.008620542	1.09	0.73	1.35	0.96	1.52	0.54	0.09	0.11	0.02
232337	'Zfp637'	mRNA	-8.133992417	0.002683518	2.57	4.58	5.13	6.03	0	1.63	0	0	0
232370	'Clstn3'	mRNA	7.923134426	7.80E-04	0.01	0.2	0.01	0	0.02	0	0.05	4.53	0
232371	'C1rl'	mRNA	2.342317053	0.040190591	2.67	0	0.12	0.26	0.18	0.07	0.79	0.82	0.64
232441	'Rerg'	mRNA	-3.344392814	0.031009704	0.15	1.93	0.46	0.09	1.82	1.19	0.06	0.05	0.13
232566	'Amn1'	mRNA	-2.064807081	0.041992392	2.6	0.79	0.21	2.89	1.74	11.17	0.46	1.35	1.38
232679	'Zc3hc1'	mRNA	-8.282240273	7.93E-07	0	0.98	1.02	7.23	1.86	2.21	0	0	0.03
232946	'Bloc1s3'	mRNA	-6.472140854	0.019911511	0	0.05	0.03	0.37	0.52	0.63	0	0	0
232947	'Ppp1r37'	mRNA	-2.65406857	0.001336295	3.22	0.64	11.86	1.83	4.2	4.64	0.66	0.16	0.54
233057	'Zfp940'	mRNA	2.042212916	0.007324392	3.18	1.59	0.38	0.57	2.67	2.45	9.21	3.07	7.2
233058	'Zfp420'	mRNA	-5.295957435	0.002887447	1.75	1.82	0.65	0.03	1.18	2.26	0	0.06	0.01
233812	'Mosmo'	mRNA	-3.90952324	0.03910026	0.11	0.66	0.75	0.16	0.66	0.24	0.03	0.02	0
233979	'Tpcn2'	mRNA	-7.192583889	0.019996745	1.02	0.02	0.58	0	1.4	1.79	0	0	0
234311	'Ddx60'	mRNA	-6.104961905	0.007251353	2.71	0.05	1.83	0.27	0.11	0.34	0	0.01	0
234549	'Heatr3'	mRNA	-8.344330668	4.01E-05	0.62	0	0.03	0.14	1.2	1.94	0	0	0
234683	'Elmo3'	mRNA	-7.376945112	0.001725991	0	2.11	0	1.23	0.38	0.29	0	0	0
234797	'6430548M08Rik'	mRNA	-1.834836752	0.006623678	1.15	1.03	5.37	4.99	2.94	3.4	1.09	1.51	1.24
235072	'Sept7'	mRNA	2.215946357	1.78E-04	2.63	0.71	2.43	1.45	1.4	0.92	5.18	5.9	3.96
235461	'Mindy2'	mRNA	-6.397240142	0.031800366	0	0.01	0.04	0.95	0	0.01	0	0.01	0
235534	'Pxylp1'	mRNA	-5.939594441	0.022735146	0.97	1.21	0.13	1.82	0	0.3	0	0.03	0
236451	'Phf11b'	mRNA	4.931396135	0.049766702	2.05	0.28	0.39	0	0.12	0	0.62	0.05	1.83
236792	'Mmgt1'	mRNA	1.24546681	0.007456908	13.21	2.98	3.37	6.44	5.95	6.16	12.19	17.91	7.49
237611	'Stac3'	mRNA	-6.463536716	0.022985383	0	0	0	0.86	0.22	0.75	0	0	0
237625	'Pla2g3'	mRNA	3.017989699	0.007300092	0.17	1.76	3.83	0.26	0.57	0.08	0.59	2.72	2.93
237847	'Rtn4rl1'	mRNA	-6.888048509	0.037158685	0	0.01	0.13	0.64	0	0.43	0	0	0
238024	'Fn3krp'	mRNA	-7.497316701	0.001327522	0	0	0.76	1.1	0.16	1.52	0	0	0
238055	'Apob'	mRNA	-7.032863585	0.028326774	0	0	0	0.13	0	0.16	0	0	0
238328	'Vash1'	mRNA	-4.605434627	0.047581641	0.05	0.13	1.47	0.42	0.1	0.05	0.02	0	0
23844	'Clca1'	mRNA	-7.944284358	0.003653709	0	0	0	0	1.8	0.86	0	0	0
23849	'Klf6'	mRNA	-4.270345035	0.011501573	1.66	1.99	0.51	1.75	0.24	0.01	0.04	0.03	0.02
23863	'Dand5'	mRNA	5.250801892	0.003156941	1.56	0.6	0.25	0.06	0	0.1	2.01	0.07	2.9
238663	'Spata31d1d'	mRNA	1.808193448	0.04285176	1.04	2.24	1.02	0.43	1.66	0.97	2.48	5.88	0.67
239167	'Synb'	mRNA	-5.794105547	0.001346399	0.73	0.22	0	1.51	1.35	0.23	0	0	0.05
239170	'Fam160b2'	mRNA	-1.310872359	0.03222959	1.52	0.52	5.75	6.02	4.53	5.52	2.77	1.8	0.89
23918	'Impdh2'	mRNA	-5.969545109	8.80E-04	0.09	4.55	6.86	4.09	0.07	9.24	0	0	0.18
239393	'Lrp12'	mRNA	1.629622125	0.001700602	3.15	1.75	0.9	2.3	1.68	3.8	6.25	9.01	5.12
23942	'Mta2'	mRNA	-6.878419777	0.010619528	0.02	0.66	1.63	0.05	0.74	0.42	0	0	0
239528	'Ago2'	mRNA	-1.54342185	0.038817605	1.75	3.08	3.7	10.57	3.12	6.3	1.74	0.62	3.48
239652	'Zfp641'	mRNA	-6.609359809	0.015643882	0.06	0	0.01	0.08	0.2	0.38	0	0	0
23991	'Cib1'	mRNA	-1.057412823	0.034506658	16.62	51.31	74.26	30.31	41.38	33.13	8.19	20.98	17.05
240025	'Dact2'	mRNA	6.564334895	0.007556717	0.55	0.02	0.23	0	0	0.06	0.03	4.54	0
240334	'Pcyox1l'	mRNA	2.175438877	0.020960061	2.78	1.57	2.54	0.31	1.19	2.26	1.46	8.47	4.15
240396	'Mex3c'	mRNA	-2.534243179	0.007475133	0.42	0.03	0.81	1.34	0.36	1.29	0.17	0.2	0.05
24061	'Smc1a'	mRNA	2.072002524	0.007943804	8.6	8.65	14.01	7.72	5.06	5.58	7.53	57.12	6.38
240614	'Ranbp6'	mRNA	-7.672374256	0.008247388	0	0	0	0.96	0.18	0	0	0	0
24064	'Spry2'	mRNA	-4.717546565	0.034457734	0.02	0.72	2.26	0.56	0.1	0.76	0.02	0	0.02
240665	'Ccnj'	mRNA	-1.379575781	0.0499523	3.3	15.97	9.5	7.38	5.78	11.36	4.06	0.75	2.87
24067	'Srp54a'	mRNA	-3.017387049	0.04175982	1.52	0.99	0.39	1.31	0.37	4.69	0.68	0.1	0
24074	'Taf7'	mRNA	-2.536066563	0.048768124	1.99	1.24	0.32	0.28	2.19	4.32	0.44	0.5	0.01
241327	'Olfml2a'	mRNA	2.899750651	0.045596428	1.79	1.85	2.6	0.61	0.77	0.04	0.04	7.32	2.2
241520	'Fam171b'	mRNA	-7.130238185	0.004450237	0.01	0.94	0.18	0.05	0.51	0.18	0	0	0
241612	'Slc5a12'	mRNA	6.091397511	0.042805424	1.2	0	0.38	0.01	0	0	0	0.12	0.53
241688	'Dzank1'	mRNA	-6.990015987	0.008006047	0.01	0.21	0.02	0.19	0.34	0.02	0	0	0
241770	'Rims4'	mRNA	-7.206751648	0.022336553	0.02	0.01	0.09	0.62	0	0.14	0	0	0
241950	'Bbs12'	mRNA	21.17198589	7.03E-09	0	0	0.06	0	0	0	1.9	0	0
241989	'Pabpc4l'	mRNA	6.992352376	0.00135891	0	0.61	0.01	0	0	0.03	2.45	0	0.28
242050	'Igsf10'	mRNA	-6.776936365	0.037238668	0	0.02	0.03	0	0	0.7	0	0.01	0
242122	'Vtcn1'	mRNA	7.279629345	0.007263086	0	0	0.08	0	0	0.04	0.07	5.4	0
243906	'Zfp14'	mRNA	21.40392308	1.20E-09	0	0	0.08	0	0	0	0	1.7	0
244416	'Ppp1r3b'	mRNA	7.930672515	6.05E-04	0	0	0.08	0	0	0.02	0.04	4.72	0
244585	'Rpgrip1l'	mRNA	2.112865245	0.010836633	2.99	2.36	4.32	1.15	3.55	1.79	2.75	18.07	1.82
244713	'Zfp317'	mRNA	4.674417507	0.036660523	0	0.01	0.02	0.04	0.01	0.01	1.33	0	0.01
245128	'AU018091'	mRNA	-3.75679299	0.003787916	1.96	5.13	5.27	0.54	1.39	1.37	0.01	0.17	0.03
245526	'Pgr15l'	mRNA	8.286415325	0.002106369	0	1.91	0.01	0	0	0	0.61	0	0.52
245532	'Awat2'	mRNA	-2.173233573	0.018356822	6.04	0.82	1.55	4.02	4.19	7.02	1.86	0.25	0.54
245666	'Iqsec2'	mRNA	-1.475785444	0.003370787	2.97	3.23	5.03	9.05	4.21	6.75	2.05	2.26	1.75
245827	'Fat2'	mRNA	-6.272246968	0.043259833	0.02	0.04	0.09	0.04	0.01	0.11	0	0	0
245867	'Pcmtd2'	mRNA	-2.209810795	0.044065271	1.15	1.04	0.68	2.47	0.42	0.91	0.07	0.59	0.28
246154	'Vasn'	mRNA	-6.801938645	0.042979279	0.29	0.05	2.31	0.36	0	0.71	0	0	0
246198	'Mllt6'	mRNA	-3.406054153	0.04219184	0.49	0.01	1.06	0.44	0.13	0.27	0.01	0	0.06
246710	'Rhobtb2'	mRNA	-1.282436441	0.025964764	3.88	1.46	5.44	2.74	2.32	3.14	0.82	0.71	1.28
246787	'Slc5a2'	mRNA	5.775949513	0.01341133	0.24	0.07	0.39	0	0.02	0.06	0.12	2.81	0
252973	'Grhl2'	mRNA	-1.150914893	0.036995632	4.09	3.45	2.32	6.14	3.58	8.94	2.85	2.54	1.65
257662	'Olfr1290'	mRNA	-8.129749182	0.005317685	0	0	0	8.38	0	0.09	0	0	0
258278	'Olfr284'	mRNA	-6.844957985	0.016472397	0	0	0	2.78	0.05	1.45	0	0	0
258993	'Olfr206'	mRNA	1.811397056	0.035593095	3.01	0.42	0.75	6.08	5.11	0.76	9.57	15.69	11.56
263764	'Creg2'	mRNA	-5.561785172	1.44E-04	0.65	0.99	0.04	0.45	0.5	0.33	0.01	0.01	0.01
26380	'Esrrb'	mRNA	-1.605618769	0.01176394	2.81	0.88	2.31	2	2.31	3.68	0.82	0.7	0.65
26434	'Prnd'	mRNA	21.85579075	3.15E-11	0	0.11	0	0	0	0	0	0	2.59
26568	'Slc27a3'	mRNA	8.344235779	0.004960683	0	0	1.44	0	0	0	0.02	3.17	0
268564	'Zbtb1'	mRNA	-3.518213128	9.71E-05	1.5	2.69	4.17	1.13	3.42	2.37	0.3	0.1	0.09
268729	'Frmpd2'	mRNA	-7.88907141	2.08E-04	1.3	0	0.08	0.35	0.64	0.1	0	0	0
26877	'B3galt1'	mRNA	4.573098706	0.005215587	0	0	0	0.02	0.2	0	0.03	4.05	0.48
268933	'Wdr24'	mRNA	-1.320797809	0.021097404	3.17	8.91	6.44	15.04	11.98	11.31	2.62	3.2	7.16
269019	'Stk32a'	mRNA	6.1381361	0.005097034	0.36	0	0.04	0	0	0.04	2.05	0.03	0.05
26903	'Dysf'	mRNA	-2.044508091	0.035400155	0.3	2.3	1.28	1.92	1.1	1.39	0.64	0.03	0.41
269116	'Nfasc'	mRNA	-2.319849351	0.017258724	0.47	0.34	0.53	1.14	1.59	1.11	0.1	0.06	0.72
26922	'Mecr'	mRNA	1.078228784	0.007993094	25.85	17.5	53.87	20.77	25.36	21.2	48.08	41.42	30.98
269233	'Fam171a1'	mRNA	3.840608027	0.032920912	1.45	0.62	0.12	0.03	0.1	0.01	0.04	0.02	1.73
26927	'Foxl2'	mRNA	-5.761209696	0.001628954	0.44	0.16	5.56	0.14	0.31	3.31	0.02	0.04	0
269336	'Ccdc32'	mRNA	-7.516012167	6.04E-05	0	1.99	0.21	4.43	0.53	2.07	0.03	0	0
26936	'Mprip'	mRNA	-1.064916268	0.047654688	2.9	3.48	12.83	5.58	4.16	3.41	1.02	2.27	2.64
269378	'Ahcy'	mRNA	-3.971937461	0.001056405	1.9	2.02	2.27	2.37	3.08	3.09	0	0.14	0.32
26941	'Slc9a3r1'	mRNA	-1.605244516	0.031570298	10.1	0.73	10.07	4.91	5.6	5.89	0.55	1.74	2.25
269614	'Pank4'	mRNA	-6.134150367	0.029130836	0	0.42	0.36	0.83	0.73	0	0	0	0.02
269855	'Ssc5d'	mRNA	-6.588424273	0.004551199	0.01	0	0	0.1	0.04	1.23	0	0.01	0
269997	'Zfp747'	mRNA	-22.01934538	2.09E-10	0	2.34	0	2.52	0	0	0	0	0
270028	'Fam155a'	mRNA	-3.350979715	0.031536584	1.37	2.4	0.08	3	0.58	0.23	0	0.08	0.25
270192	'Rab6b'	mRNA	-7.762423279	2.92E-04	0	0.07	0.55	0.45	0.73	0.17	0	0	0
270328	'Gsdmc3'	mRNA	-2.382827225	0.020024913	4.11	2.21	5.72	3.49	1.5	3.67	0.58	0.11	0.72
27052	'Aoah'	mRNA	2.642724506	0.042931457	1.21	0.71	0.26	0	0.65	0.88	2.54	4.99	1.62
27084	'Xlr5c'	mRNA	-3.725304723	0.010546411	0.13	0.32	9.78	1.9	0.36	6.94	0.19	0.4	0.12
27096	'Trappc3'	mRNA	3.727334416	1.49E-04	1.95	3.9	7.59	0.23	0.58	0.86	11.1	4.97	1.87
271424	'Ip6k3'	mRNA	-6.745485233	0.010927381	0	0.47	0	0.78	0.31	0.3	0	0	0
271842	'Rpusd2'	mRNA	-6.104095463	0.013148133	0.11	0.48	0.03	0.53	0.01	0.18	0.01	0	0
272589	'Tbcel'	mRNA	-5.21305944	0.009582836	0.46	0.02	1.29	0.76	0.13	0.28	0	0.03	0
27366	'Txnl4a'	mRNA	-2.007484529	0.041617739	0.96	3.57	17.66	1.9	3.34	12.85	0.88	0.63	1.66
27395	'Mrpl15'	mRNA	-4.040595518	0.003891332	0	0.01	0.03	1.05	0.37	0.58	0.02	0.06	0.03
27397	'Mrpl17'	mRNA	-2.2937465	0.011604136	1.44	0.13	2.68	1.09	0.89	1.34	0.19	0.05	0.32
27528	'Nrep'	mRNA	2.036866832	0.018237706	3.02	4.41	0.32	0.39	2.68	2.06	5.52	9.31	2.28
276950	'Slfn8'	mRNA	-7.903620682	5.45E-04	0	0.32	0	2.47	0.81	0	0	0	0.02
277250	'Kdm3b'	mRNA	-1.19870656	0.027623133	10.05	8.84	7.54	25.84	12.7	17.59	4.77	5.16	10.94
277667	'Gm13089'	mRNA	1.429320007	2.26E-04	46.29	11.93	11.18	15.46	22.24	18.73	44.18	35.33	46.94
279561	'Wnk3'	mRNA	-7.626398611	6.06E-05	0.1	0.09	0.23	0.57	0.04	0.41	0	0	0
28006	'Washc2'	mRNA	-1.656733037	0.001404502	1.66	1.93	2.69	3.53	6.42	4.59	1.02	1.33	1.52
28010	'Miip'	mRNA	-1.786187287	0.049878252	12.4	4.29	0.03	4.19	9.43	6.37	0.82	0.45	3.43
28019	'Ing4'	mRNA	-4.782320815	0.033517391	0.23	0.05	0.94	0.03	2.35	1.61	0.11	0	0
28185	'Tomm70a'	mRNA	3.830357828	0.036651588	2.8	0	0.05	0.16	0	0.09	0.04	3.24	0.06
29863	'Pde7b'	mRNA	-3.11734942	0.020954463	2.18	0.71	0	1.31	0.34	2.68	0.2	0	0.2
30046	'Zfp292'	mRNA	-5.091727755	4.47E-04	0.01	0.1	0.01	0.5	0.2	0.97	0	0.03	0
30785	'Cttnbp2'	mRNA	-7.435866458	0.011959805	3.77	6.73	1.72	0	0.57	0.48	0	0	0
30794	'Pdlim4'	mRNA	5.421724403	0.00982504	0	0	0	0	0.06	0.22	0.05	8.17	0.1
30938	'Fgd3'	mRNA	-7.155967817	3.02E-06	0.98	1.27	0.19	4.82	1.02	0.64	0	0	0.05
319154	'H3c13'	mRNA	-8.039208649	0.003257316	6.42	11.18	0	16.83	0	6	0	0	0
319387	'Adgrl3'	mRNA	2.521342189	0.03236548	1.25	0.21	0.07	0.14	0.18	0.22	1.1	0.02	1.63
319504	'Nrcam'	mRNA	1.085165156	0.015380769	0.62	0.05	1.65	2.98	1.92	3.14	5.75	3.98	4.7
319615	'Zfp944'	mRNA	4.090803463	0.004331825	2.54	1.24	0.48	0.09	0.02	0.16	0.13	3.42	0.49
319922	'Vwc2'	mRNA	-2.437851203	0.014302366	1.74	0.69	0.43	0.74	2.03	0.68	0.13	0.2	0.29
319939	'Tns3'	mRNA	-3.07386903	0.001138559	2.6	0.1	1.66	4.65	1.12	1.59	0.57	0.08	0.12
319942	'A530016L24Rik'	mRNA	-7.995069398	2.00E-04	0	0	0.05	1.9	0.68	0.22	0	0	0
320051	'Exph5'	mRNA	-8.415391753	9.51E-06	0.78	0.18	1.29	0.35	0.11	0.46	0	0	0
320091	'Ano4'	mRNA	-7.747274273	0.006538641	0.01	0.05	1.29	0.33	0	1.05	0	0	0
320095	'6430550D23Rik'	mRNA	-6.381238148	0.039087037	0	0	0	0.03	1.26	0.47	0	0	0
320213	'Senp5'	mRNA	-3.533205559	0.001307496	3.37	1.17	3.99	1.41	13.48	0.96	0.14	0.43	0.14
320452	'P4ha3'	mRNA	-8.032961277	5.58E-05	0.02	0	0.14	1.65	0.86	0.82	0	0	0
320557	'Fam169a'	mRNA	1.609430116	0.023295133	3.97	1.95	1.42	1.38	1.37	0.95	2.1	6.91	2.14
320940	'Atp11c'	mRNA	1.440634809	0.031835397	6.12	4.05	7.15	0.6	4.3	1.93	7.06	9.21	4.34
326622	'Upf2'	mRNA	2.499204855	0.001575001	0.65	0.94	1.74	0.44	0.54	1.03	1.86	7.88	1.6
329575	'Gm14325'	mRNA	5.062185195	0.020222049	0.09	0	0	0.01	0.01	0.04	0.01	0.03	1.12
329918	'Skint9'	mRNA	7.014697782	0.029065473	0	0	0	0	0	0.04	3.92	0	0
329942	'Csmd2'	mRNA	-5.328028345	2.67E-04	0.63	0	0.01	0.72	0.14	0.18	0	0	0.02
330177	'Taok3'	mRNA	1.541940841	0.004782834	5.97	11.99	8.57	4.92	6.89	5.26	10.21	25.28	7.37
330721	'Nek5'	mRNA	2.444891557	0.007551466	1.16	0.35	1.14	0.67	0.86	0.2	1.63	2.1	2.74
330938	'Dixdc1'	mRNA	-5.116899465	0.023165733	0.01	0.01	0.65	0.37	0.75	0.01	0	0	0.03
331046	'Tgm4'	mRNA	-7.150942898	3.03E-04	1.4	0.49	0.05	1.64	1.06	0.17	0	0.02	0
331623	'Bend3'	mRNA	-2.12987428	0.031612172	0.84	0.19	0.76	1.03	1.06	0.99	0.16	0.42	0.04
333883	'Cd59b'	mRNA	-6.699784656	0.022626729	0	3.19	0	3.34	0.18	0.11	0	0	0
353235	'Pcdha8'	mRNA	8.208251751	0.004359329	0	0	0.02	0	0	0	0.05	0	1.06
353237	'Pcdhac2'	mRNA	-7.226263076	0.023739031	0	0	0.02	0	0.05	0.78	0	0	0
353326	'Rtl1'	mRNA	-3.332848413	0.040340195	0	0.01	0.47	0.33	0.01	0.12	0.02	0	0.02
368203	'Gm5136'	mRNA	-7.997398082	0.003288711	0	2.26	0	3.47	0	4.24	0	0	0
380912	'Zfp395'	mRNA	-3.664679616	0.003827621	0.38	0.63	6.72	1.58	0.58	0.39	0.09	0.08	0.01
381218	'4430402I18Rik'	mRNA	-3.672595441	0.018992868	1.97	0.07	0.05	2.89	0.27	0.73	0.12	0	0.16
381350	'Spag6'	mRNA	-6.120942876	3.20E-04	4.65	1.28	0.03	0.68	2.35	2.07	0	0.03	0.02
381413	'Gpr176'	mRNA	-7.00107299	0.042797091	0	0.04	0.48	0.01	1	0	0	0	0
381417	'Gm14085'	mRNA	-3.073427356	0.024560307	0.23	2.6	6.4	1.69	1.44	0.61	0.18	0	0.17
381549	'Zfp69'	mRNA	-6.100846575	0.016608975	1.28	0.06	4.76	0.06	1.93	0.1	0	0.03	0
381560	'Xkr8'	mRNA	-2.061726278	0.04677395	1.89	5.77	0.31	1.02	1.2	2.48	0.53	0.05	0.33
381801	'Tatdn2'	mRNA	-7.949725414	4.03E-06	0.02	0.33	1.23	2.65	0.72	0.82	0	0.02	0
381812	'Cracr2a'	mRNA	-6.545338432	0.030597838	0.01	0.02	0.35	0.02	0.13	0.37	0	0	0
384009	'Glipr2'	mRNA	3.193748596	0.011374724	0.13	1.42	1.09	0	0.98	1.34	1.59	7.33	8.12
384763	'Zfp667'	mRNA	-5.393660759	0.033355525	0	0	0.14	0.13	0.3	0.24	0	0.01	0
396184	'Flrt1'	mRNA	-1.245973714	0.040484256	6.81	0.6	4.79	4.1	2.82	3.77	1.82	0.67	1.36
432572	'Specc1'	mRNA	-7.755970701	0.001568966	0.01	0.1	0.63	0.32	0.6	0.01	0	0	0
432731	'Zscan26'	mRNA	-4.466145996	0.027663024	0.11	0.02	0.03	0.02	0.32	0.62	0.01	0.01	0.01
433702	'Ncbp1'	mRNA	-2.928338113	0.028248117	1.58	2.65	6.02	6.33	1.04	5.9	0.29	0	1.2
433864	'Nom1'	mRNA	-3.707152891	0.016806963	0.35	0.03	1.89	1.67	1.99	0.3	0	0.04	0.26
434008	'Tmem178b'	mRNA	-1.292781019	0.016715135	1.58	2.46	4.24	5.22	4.57	3.49	1.99	0.77	2.8
434223	'Gm1966'	mRNA	22.56074078	5.86E-14	0.02	0.42	0.26	0	0	0	1.38	0	0
434377	'Zfp560'	mRNA	-1.650681133	0.005458114	2.39	0.95	2.44	3.46	3.07	3.1	1.11	0.8	0.57
449521	'Zfp213'	mRNA	-3.718180972	2.67E-04	0.06	2.3	1.1	2.5	2.85	1.22	0.26	0.11	0.05
50720	'Sacs'	mRNA	2.354577772	0.039745879	1.19	0.31	0.54	0.38	0.54	0.99	0.04	3.23	0.84
50766	'Crim1'	mRNA	-5.057078265	2.20E-04	0.87	0.04	2.68	0.75	0.67	2.03	0	0.01	0.07
50791	'Magi2'	mRNA	1.932272969	0.016247889	1.2	0.73	2.76	0.24	2.46	0.91	3.52	6	1.98
50868	'Keap1'	mRNA	-6.033430912	1.17E-04	0.72	1.39	6.46	3.98	0.64	0.26	0	0.02	0.06
50873	'Prkn'	mRNA	2.511489821	0.038926058	0.21	1.73	4.81	0.25	0.97	0.87	2.93	0.09	6.01
51786	'Cpsf2'	mRNA	-3.038848356	0.018491203	0.35	0.3	0.19	0.67	0.98	0.96	0.02	0.25	0.01
52023	'Pibf1'	mRNA	2.012912769	7.79E-04	5.66	10.22	2.66	1.67	2.84	5.46	8.51	23.66	8.78
52028	'Bbs1'	mRNA	7.426229389	0.027836118	1.16	0	0.01	0	0	0	0	0.01	0.59
52064	'Coq5'	mRNA	5.451660143	5.80E-04	0.03	0.02	0	0.05	0.2	0.05	0.11	11.31	0.15
52065	'Mfhas1'	mRNA	-2.156744431	0.020174114	1.55	5.18	6.48	1.1	1.34	0.66	0.15	0.08	0.38
52231	'Ankzf1'	mRNA	-3.459218853	0.041612287	1.75	0.84	4.05	2.32	0.63	1.83	0	0.02	0.44
52250	'Reep1'	mRNA	4.514998764	0.00278605	0.65	0.09	0.02	0.15	0.08	0	0.09	3.91	0.85
52440	'Tax1bp1'	mRNA	1.435087761	0.015145267	13.58	7.33	10.56	5.45	10.32	6.93	12.99	31.55	7.74
52609	'Cbx7'	mRNA	-4.260135872	0.01858836	0.19	12.47	1.99	1.23	1.19	0.04	0.04	0	0.07
52846	'Cnot11'	mRNA	-1.031061625	0.004437422	61.88	54.59	110.49	67.79	123.13	98.69	41.49	39.14	37.03
52855	'Lair1'	mRNA	5.547822609	0.036885211	0.45	0	0.03	0	0.02	0.02	1.46	0.07	0
53310	'Dlg3'	mRNA	-21.59341899	6.47E-09	0.72	0.02	1.05	1.45	0	0	0	0	0
53381	'Prdx4'	mRNA	4.853619957	0.024818658	4.35	0.02	0	0.05	0	0.18	3.38	3.74	0
53382	'Txnl1'	mRNA	-1.476381024	0.045653543	11.26	5.13	7.03	7.94	7.4	3.92	2.71	0.71	2.39
53625	'B3gnt2'	mRNA	-1.425477998	0.002167672	25.14	9.92	12.65	28.54	21.37	25.16	8.06	5.57	9.85
53860	'Sept9'	mRNA	-7.223700867	0.006068769	0	1.6	0.5	0.06	0.11	1.18	0	0	0
53868	'Rab25'	mRNA	-1.478491263	0.023844416	6.55	9.47	13.51	7.35	7.18	10.42	2.57	2.52	2.4
53870	'Cntn6'	mRNA	-2.453962841	0.015717918	0.58	0.05	0.01	1.49	1.69	1.15	0.39	0.23	0.05
53872	'Caprin1'	mRNA	1.111726644	0.038832321	9.22	10.55	4.8	2.19	7.41	2.71	7.74	10.32	6.58
54004	'Diaph2'	mRNA	-6.183854009	0.045534509	0.01	0.1	0.82	0.08	0.15	0.02	0	0	0
541610	'Trcg1'	mRNA	-7.294703645	5.03E-04	4.57	1.03	1.5	1.54	1.77	0.04	0.02	0	0
54214	'Golga4'	mRNA	1.659635001	0.043260964	3.08	3.21	12.98	2.63	3.93	2.52	1.79	20.7	2.75
54403	'Slc4a4'	mRNA	6.879636487	2.39E-07	0	0.21	0.04	0.01	0	0.01	0.38	0.68	0.71
54419	'Cldn6'	mRNA	6.585988147	0.044580224	0	2.29	0.03	0	0	0	0.06	0.04	1.33
544710	'Krtap10-10'	mRNA	7.199602199	0.010237736	0	0	0.04	0	0	0	0.04	1.88	0.72
545091	'Hnrnpa1l2-ps2'	mRNA	-7.141930969	0.024772175	0	0	0.27	3.03	0	0.85	0	0	0
545136	'Fam186b'	mRNA	6.840032054	0.037559515	0.03	0.33	0.36	0.01	0	0	0	0	1.39
545370	'Hmcn1'	mRNA	4.789921508	0.034903832	0.01	0	0.06	0	0	0.04	0.69	0	0.07
545477	'Bpifa6'	mRNA	-6.537019503	0.02876491	0.51	1.96	0	0.04	1.27	0.89	0	0	0
547253	'Parp14'	mRNA	-5.848460692	0.009483495	0.29	0.01	0.07	0.02	0.06	0.78	0.01	0	0
55960	'Ebag9'	mRNA	-4.56915268	0.044473937	0.62	0	0.36	1.06	0.13	0.74	0	0.07	0
56149	'Grasp'	mRNA	-2.889548923	0.017116515	1.77	1.5	0.29	1.33	6.62	6.01	1.18	0.3	0.02
56193	'Plek'	mRNA	-2.914663822	2.57E-04	0.52	0.01	0.04	2.53	1.36	2.26	0.36	0.16	0.17
56200	'Ddx21'	mRNA	-4.349366849	0.008499633	0.01	0.03	1.71	0.21	0.56	0.68	0.01	0.05	0
56207	'Uchl5'	mRNA	-2.944753866	0.043675627	2.03	1.04	0.24	3.45	1.34	1.3	0.19	0.61	0
56248	'Ak3'	mRNA	-5.85454188	0.003343439	0.43	0.04	0.19	0.06	0.94	1.88	0.04	0.02	0
56279	'Dipk1b'	mRNA	-4.985602217	9.07E-04	0.1	0.96	1.03	1.44	2.5	1.75	0.03	0.13	0
56292	'Naa10'	mRNA	-4.740675823	0.03980013	0.8	0	0.05	4	0	2.1	0	0.18	0.06
56324	'Stam2'	mRNA	-2.822344069	0.009401635	4.41	5.27	3.75	3.86	1.26	0.7	0.16	0.07	0.5
56351	'Ptges3'	mRNA	-1.921126807	0.024444205	3.59	1.86	2.83	3.54	2.77	3.95	0.27	1.03	1.01
56363	'Tmeff2'	mRNA	-6.115989308	0.047052481	0	0.13	3.98	0.25	0.06	0.29	0	0	0
56409	'Nudt3'	mRNA	-2.993021752	0.044219788	0.16	0.17	0.94	1.37	0.85	0.34	0.16	0.02	0.09
56448	'Cyp2d22'	mRNA	8.313846517	0.004450207	0	0.04	0	0	0	0	0.03	2.5	0
56451	'Suclg1'	mRNA	-1.815986387	0.015078123	3.19	3.81	6	4.32	12.6	8.83	3.12	1.56	1.29
56480	'Tbk1'	mRNA	3.875185451	3.04E-04	0.02	0.03	0.02	0.16	0.15	0.17	1.21	4.59	0.37
56490	'Zbtb20'	mRNA	-1.20146084	0.03049846	2.05	0.34	1.14	1.24	1.31	1.37	0.77	0.44	0.25
56494	'Gosr2'	mRNA	-1.742246005	0.03425863	1.64	4.39	1.21	2.34	3.24	2.22	1.13	0.55	0.26
56513	'Pard6a'	mRNA	-3.198607081	0.005792678	1.07	0.42	3	1.85	2.44	5.77	0.07	0.47	0.38
56554	'Raet1d'	mRNA	5.514862049	7.36E-07	7.77	0	0	0.11	0.2	0.05	1.55	6.86	5.42
56715	'Rabgef1'	mRNA	1.725514586	0.015039445	1.54	11.5	4.18	0.85	3.48	3.5	10.41	4.92	5.32
57170	'Dolpp1'	mRNA	-7.727085799	0.007290961	0.05	0.32	2.27	2.43	0	0.62	0	0	0
57265	'Fzd2'	mRNA	-6.428438567	0.025819478	0.05	0.19	1.39	0.08	0.48	0.17	0	0	0
57443	'Fbxo3'	mRNA	-2.067451267	0.039512918	15.7	1.61	0.18	3.19	10.04	3.95	1.32	1.97	0.18
57748	'Jmy'	mRNA	-3.257481539	0.044024191	0.02	0.24	0.18	0.52	0.09	0.49	0.01	0.1	0
57773	'Wdr4'	mRNA	-4.009543929	0.015925206	0.03	1.18	1.04	3.37	0.01	2.77	0	0.21	0.14
57908	'Zfp318'	mRNA	1.300760661	0.033247748	3.29	3.04	1.45	2.16	2.41	2.95	2.42	10.26	3.15
57913	'Pidd1'	mRNA	-7.955354654	8.77E-05	0	0.02	1.08	1.05	0.41	0.76	0	0	0
58207	'Slc43a3'	mRNA	1.311309325	0.022515746	24.79	28.54	3.17	9.02	16.47	16.36	41.13	34.08	10.58
58235	'Nectin1'	mRNA	-3.810296863	0.04595845	0.48	0.31	2.52	0.56	0.33	0.32	0	0	0.07
58243	'Nap1l5'	mRNA	-8.036963289	0.003176043	0.68	0.76	6.24	1.09	0	3.39	0	0	0
58248	'1700123O20Rik'	mRNA	3.379325331	0.046645805	0.03	0	0.1	0.84	0	0.29	0.24	10.31	0.33
59002	'Wrap73'	mRNA	3.794486109	0.035463078	1.54	0.05	2.68	0	0.23	0.1	2.95	0.16	0.57
59043	'Wsb2'	mRNA	-6.900159783	7.16E-04	0.02	0.02	0.82	1.18	0.16	1.61	0	0.02	0
59044	'Rnf130'	mRNA	3.07347132	0.041268939	0	0	0.2	0.13	0.3	0.4	1.29	3.58	0.04
59053	'Hgh1'	mRNA	-1.681203417	0.038154062	3.85	4.62	8.26	10.31	4.52	7.58	0.52	3.08	2.58
59056	'Evc'	mRNA	2.97569472	0.039084867	0.6	0.02	1.73	0.09	0.09	0.21	0.02	0.54	1.9
59057	'Zfp24'	mRNA	-5.406183517	0.048579029	0	0.14	2.07	0.01	0.36	0.06	0	0.01	0
59126	'Nek6'	mRNA	3.667490623	0.007062665	1.72	0	0	0	0.41	0.2	1.22	3.87	0.96
60363	'Cldn15'	mRNA	1.725083934	0.004418739	17.4	26.6	7.24	3.37	12.03	9.55	32.18	21.98	13.21
60409	'Trappc4'	mRNA	-3.464887401	0.046248986	1.09	0.29	1.22	0.1	1.57	3.92	0.08	0.66	0.05
606496	'Gsk3a'	mRNA	-1.335173915	0.006292953	4.03	7.34	15.44	13.68	9.6	11.52	4.13	3.93	3.67
619331	'Zfp551'	mRNA	3.650100113	0.007274794	0.01	0	0.05	0.04	0.01	0.25	1.32	0.22	2.23
623279	'Dok6'	mRNA	-8.090933159	0.002606061	0	0	0	0.52	0.2	0	0	0	0
626596	'Rgs22'	mRNA	7.450138447	0.026470448	1.06	0.01	0	0	0	0	0.9	0.01	0
628308	'Zfp970'	mRNA	1.370416718	0.012438704	3.48	1.65	5.49	1.44	2.81	3.74	7.54	5.51	3.84
629242	'Gm6958'	mRNA	1.542557221	0.032743604	1.96	3.57	2.89	3.11	1.51	2.81	2.39	12.54	4.03
633979	'Ak9'	mRNA	-8.973876085	6.52E-08	0.52	0.02	0.44	0.67	0.73	1.85	0	0	0
636104	'Cfap47'	mRNA	1.883749985	0.007406034	7.51	4.99	0.69	2.43	1.98	0.75	8.26	2.16	5.74
636808	'Cntnap5a'	mRNA	6.798058483	0.001109452	0.02	0.13	0.16	0.03	0	0	0.81	0	0.91
63985	'Gmfb'	mRNA	-1.694906057	0.029141337	2.14	2.74	3.03	3.9	1.36	1.84	0.73	0.33	0.41
64113	'Moap1'	mRNA	-2.305793282	0.035442422	0.61	2.68	0.45	1.58	3.64	1.7	0.74	0.03	0.39
65079	'Rtn4r'	mRNA	-2.032320024	0.023172246	2.3	3.36	5.14	2.92	4.5	3.55	0.23	1.41	0.66
65106	'Arl6ip5'	mRNA	-4.213643193	0.021482482	3.62	33.05	2.5	0.47	8.58	2.72	0	0	0.5
65114	'Vps35'	mRNA	2.856142727	1.04E-04	0.57	2.37	0.03	0.29	0.69	0.59	3.24	4.7	1.56
65254	'Dpysl5'	mRNA	-2.844911725	0.006761217	1.5	0.89	3.54	2.82	1.06	1.74	0.47	0.03	0.16
65961	'Utp3'	mRNA	2.887439881	0.036375684	0.06	0.24	2.41	0.11	1.19	0.67	2.53	9.7	0.09
66054	'Cndp2'	mRNA	-4.598722635	0.020460236	0	0.08	3.5	0.47	0	3.61	0.02	0.07	0.03
66202	'1110059G10Rik'	mRNA	1.665384545	0.046801648	3.82	0.59	0.44	0.88	0.88	2.14	3.65	5.95	0.81
66220	'Zdhhc12'	mRNA	-3.001060738	0.014341324	2.71	1.54	3.48	1.24	3.15	3.66	0.42	0.33	0.09
66249	'Pno1'	mRNA	1.385112524	0.010987725	11.73	16.69	1.29	9.31	8.97	20.45	37.82	19.05	26
66277	'Klf15'	mRNA	6.303099067	0.040715719	0.04	0.36	0.11	0	0	0.07	3.58	0	0
66320	'Tmem208'	mRNA	3.07726836	0.048839404	2.07	0.26	0.07	0.71	0.5	1.46	0.07	23.21	0.7
66406	'Sac3d1'	mRNA	-2.750879962	0.013761691	0.16	8.47	5.06	6.61	3.27	1.1	0.64	0.62	0.19
66412	'Arrdc4'	mRNA	-6.032054757	0.011462114	0.05	0.51	6.68	1.23	1.33	0.04	0	0.01	0
66442	'Spc25'	mRNA	1.789939367	0.041076649	4.07	4.87	0.25	1.44	7.96	4.23	4.7	27.25	7.25
66445	'Cyc1'	mRNA	-3.944133106	0.015599484	0	3.47	0.29	0.9	1.98	3.27	0	0.31	0.04
66469	'Prxl2b'	mRNA	-5.854162878	0.011454114	0	1.35	0.15	0.9	2.59	2.01	0	0	0.07
664837	'Gm7361'	mRNA	4.224387071	0.003854333	3.86	0.88	0.26	0.34	0.35	0.26	1.31	0.21	8.34
66492	'Zmat2'	mRNA	1.25828322	0.034872006	13.53	9.46	16.11	4.07	11.35	7.99	15.27	23.99	7.57
66549	'Aggf1'	mRNA	3.790426535	0.029385994	0.14	0.06	0	0.72	0.06	0.03	0.08	10.88	0.01
66590	'Farsa'	mRNA	1.215543411	0.018432478	15.19	13.93	0.32	4.16	7.92	7.63	16	13.06	8.82
66607	'Ms4a4d'	mRNA	7.498373708	0.014796647	0	0.03	1.57	0	0	0	1.26	1.41	0
66645	'Pspc1'	mRNA	-3.402883373	0.044136677	0.76	0.08	0.39	2.06	0.23	1.49	0	0.05	0.3
66704	'Rbm4b'	mRNA	2.155312135	0.004006704	7.26	0.04	1.24	1.25	6.59	1.61	18.72	13.03	5.71
66725	'Lrrk2'	mRNA	-6.866082994	0.037386741	0.84	0	0.02	0	0.15	0.28	0	0	0
66727	'Plaat5'	mRNA	6.661662081	0.047813884	0.1	0.09	0.15	0.05	0	0	1.59	0	0
66757	'Adat2'	mRNA	8.582823573	4.04E-05	0.12	0	0.04	0	0.06	0	0.2	21.02	0.04
66865	'Pmpca'	mRNA	-5.905712093	0.009388683	0	0.2	0.15	0.32	0.63	0.4	0	0	0.02
66873	'Tril'	mRNA	-2.871071505	3.47E-05	1.11	0.12	2.75	4.97	3.59	2.28	0.19	0.51	0.58
66875	'Swt1'	mRNA	1.348404521	5.99E-04	33.8	27.23	15.14	16.34	21.95	18.29	47.63	29.23	41.96
66877	'Crnkl1'	mRNA	1.302986587	0.02313771	53.18	27.45	33.16	14.78	40.92	30.65	53.63	99.29	25.68
66885	'Acadsb'	mRNA	3.005933455	0.001137854	0.06	1.7	2.95	0.13	0.13	0.58	1.73	1.46	2.22
66889	'Rnf128'	mRNA	6.581684558	0.048796394	0	0	0	0	0	0	0.02	0.73	0.02
66979	'Pole4'	mRNA	1.258225289	0.023937743	18.41	19.91	17.52	9.55	14.46	16.89	12.93	45.04	24.04
66993	'Smarcd3'	mRNA	-5.270060511	0.030395961	0	0	1.05	0.03	0.92	1.73	0	0.06	0
66997	'Psmd12'	mRNA	1.0862408	0.037136495	6.72	20.94	18.07	20.9	15.65	18.57	21.49	56.82	22.99
67040	'Ddx17'	mRNA	-2.251927339	0.027172215	3.49	0.82	5.31	1.36	1.45	0.58	0.33	0.06	0.25
67050	'Nkap'	mRNA	-2.478176602	0.042051969	0.02	1.03	0.85	2.84	0.27	1.8	0.6	0.09	0.07
67102	'D16Ertd472e'	mRNA	-7.636669722	4.89E-04	0	0.03	0.5	0.42	0.42	0.13	0	0	0
67148	'Ramac'	mRNA	-3.186236597	0.025968886	3.56	2.1	0.6	1.54	2.16	4.32	0.23	0.52	0
67155	'Smarca2'	mRNA	1.040359452	0.00951775	165.33	134.34	124.29	133.59	195.76	186.77	569.42	235.17	218.94
67157	'2610301B20Rik'	mRNA	-7.782624604	0.012073655	1.46	0.02	0	2.9	0.02	0	0	0	0
67158	'Sft2d3'	mRNA	-7.554531446	5.72E-04	0	0.12	0.88	0.94	0.4	0.64	0	0	0
67168	'Lpar6'	mRNA	-7.249612773	0.029929411	0	0	0.17	0.02	0	2.01	0	0	0
67201	'Glod4'	mRNA	4.372940392	0.016242969	0.1	0.03	0.04	0.07	0	0.12	0.22	3.25	0.06
67230	'Zfp329'	mRNA	-2.6745463	0.002216297	2.24	0.16	3.11	2.62	0.53	1.05	0.18	0.27	0.15
67231	'Tbc1d20'	mRNA	-1.005466647	0.011302014	22.08	42.36	16.96	22.07	29.76	45.19	12.76	13.62	13.57
67241	'Smc6'	mRNA	1.20628632	0.020530273	8.55	5.66	5.6	2.48	5.92	4.12	8.41	10.76	5.69
67254	'Bmerb1'	mRNA	-5.710246077	0.046321766	0	0	0	0	0.02	2.76	0	0	0.04
67283	'Slc25a19'	mRNA	1.296896064	0.002901269	11.92	15.78	17.1	10.17	11.06	14.17	21.01	33.36	17.12
67425	'Eps8l1'	mRNA	-7.493146705	0.001585263	0.4	0.1	0.21	0.67	0.06	0.54	0	0	0
67463	'Poc5'	mRNA	1.140356844	0.023003253	8.06	15.59	7.49	4.39	8.69	9.44	8.15	21.97	11.93
67466	'Pdcl'	mRNA	6.592457394	2.19E-04	2.42	0.06	0.03	0	0	0.11	0.07	7.86	0.58
67470	'Abcg8'	mRNA	7.885692076	1.03E-04	0	0	0.01	0	0	0.01	1.41	1.23	0.03
67480	'Cwc25'	mRNA	1.685969769	0.02677369	1.3	2.05	5.27	0.91	0.82	1.38	4.29	1.11	2.78
67495	'Tmem167b'	mRNA	5.033763373	0.002616449	0	0.04	0	0.03	0.03	0.22	0.06	7.5	0.05
67509	'Saysd1'	mRNA	-2.908878977	0.008359517	2.18	0.44	5.39	1.79	2.32	4.65	0.12	0.33	0.55
67511	'Tmed9'	mRNA	3.022363708	0.022710178	3.99	4.89	3.88	0.1	0.66	1.6	0.95	14.41	0.74
67525	'Trim62'	mRNA	-2.260180427	0.035100513	3.89	4.07	4.4	7.09	1.34	1.96	1.5	0.18	0.27
67573	'Loxl4'	mRNA	9.561027972	2.59E-06	0	0	0	0	0	0	0.02	2.4	0.48
67586	'Ubxn11'	mRNA	-7.138220445	0.007870317	0.17	4.37	0.09	0.03	1.1	1.91	0	0	0
67621	'Bend5'	mRNA	-4.511055748	0.00707143	0.39	0.02	0.32	3.68	1.02	2.73	0	0.28	0
67706	'Tmem179b'	mRNA	2.759282497	0.013862106	0	5.62	1.52	0.19	1.06	3.06	3.71	5.97	13.52
67760	'Slc38a2'	mRNA	-3.814562491	0.037260016	0.7	1.64	3.65	2.8	0.13	0.94	0	0.26	0
67776	'Vwa5a'	mRNA	8.293514328	0.004649514	0	0.02	0.03	0	0	0	0.02	1.63	0
67785	'Zmym4'	mRNA	1.102521646	0.03928829	3.33	5.78	7.66	6.23	5.36	3.08	6.47	14.47	6.65
67809	'Rmdn3'	mRNA	2.176169616	0.006413704	1.45	2.55	3.11	0.82	2.44	1.59	2.32	12.19	4.04
67830	'Rer1'	mRNA	-3.114654239	0.003555029	6.23	4.89	2.28	0.54	8.58	6.3	0.22	0.59	0.67
67878	'Tmem33'	mRNA	1.108117203	0.049132879	1.06	6.83	2.07	2.1	4.29	1.69	4.82	3.33	7.13
67890	'Ufm1'	mRNA	-3.374214633	0.004455505	0.14	0.05	1.79	0.8	0.45	1.09	0.09	0.09	0.01
67922	'Fam32a'	mRNA	1.748829761	0.023648811	3.66	4.89	2.88	0.86	4.82	1.31	5.43	10.54	3.67
67988	'Tmx3'	mRNA	4.526968491	0.008361948	0	0.53	0	0.01	0.01	0.08	1.12	0.01	0.54
68017	'Mrm2'	mRNA	-6.79954535	0.010409664	0	0.03	4.44	3.97	0	0.54	0	0	0.04
68020	'Apopt1'	mRNA	4.531616792	0.031366823	3.19	0.04	0.05	0.14	0	1.78	0.14	23.33	0
68021	'Bphl'	mRNA	-6.549958714	0.031209733	1.63	0.94	0.14	0.05	2.31	0.4	0	0	0
68026	'Pclaf'	mRNA	-6.053083927	0.038527725	0	1.08	0.2	0	0.18	1.6	0	0.02	0
68041	'Mid1ip1'	mRNA	-3.410458704	0.033211933	0.02	2.78	0.12	2.66	0.1	0.46	0.09	0.15	0.05
68092	'Ncbp2'	mRNA	2.45978397	0.005385231	20.82	3.51	0.02	1.07	13.44	4.69	54.21	22.55	8.33
68147	'Gar1'	mRNA	-3.350636148	0.025862621	0.43	0.71	0.52	1.45	1.28	1.07	0.11	0.17	0.04
68423	'Ankrd13d'	mRNA	-6.995327375	0.030636535	0	0	0.2	1.29	0.48	0	0	0	0
68472	'Tmem126b'	mRNA	4.98039915	0.033202808	0	9.25	0	0	0	0.29	6.48	0.14	0.27
68537	'Mrpl13'	mRNA	2.884279293	0.048768332	0.31	0	0	0.21	0.18	1.2	6.32	0.77	2.24
68691	'Kansl1l'	mRNA	2.626951422	0.015390038	0.32	0	0.08	0.11	0.35	0.09	1.24	1.21	0.15
68721	'1110032A03Rik'	mRNA	2.222678234	0.021675291	0.3	0.12	0.03	0.37	0.64	0.52	1.02	4.25	0.6
68770	'Phtf2'	mRNA	1.750257961	0.042952541	10.32	3.91	7.23	2.35	4.55	2.18	1.39	21.06	3.98
68799	'Rgmb'	mRNA	-1.458372076	0.003271404	10.82	6.65	9.69	7.3	13.49	17.33	4.27	3.57	4.05
68818	'Zfand2b'	mRNA	-2.063780536	0.020882468	2.06	3.82	10	6.46	3.36	6.4	0.91	1.99	0.53
68939	'Rasl11b'	mRNA	2.992308956	0.009265683	2.6	0.46	0.06	0.08	0.67	0.79	3.06	6.39	0.67
68943	'Pink1'	mRNA	-2.688327936	4.13E-04	2.48	0.95	0.96	3.6	3.36	3.25	0.38	0.29	0.65
68972	'Tatdn3'	mRNA	6.145055796	0.002474907	0.99	0	0	0	0	0.09	3.46	1.12	0.43
68977	'Haghl'	mRNA	-7.684543602	6.69E-04	3.05	0.95	0.23	2	0.28	3.4	0	0	0
69020	'Zfp707'	mRNA	-4.878577393	8.56E-04	0	4.55	0.2	1.99	1.49	1.93	0	0.03	0.13
69269	'Scnm1'	mRNA	1.289127793	0.040940279	27.97	13.72	14.11	6	11	8.67	25.58	10.75	14.15
69354	'Slc38a4'	mRNA	6.872971548	0.017247559	0	1.06	0.02	0	0	0.01	1.15	0	0.01
69368	'Wdfy1'	mRNA	2.699123593	0.005269583	0	1.13	0.45	0.3	0.14	0.33	2.15	1.38	1.67
69456	'Commd10'	mRNA	1.308962062	0.039577305	44.18	81.47	11.14	26.13	23.29	44.48	120.03	26.28	44.31
69499	'Tsr2'	mRNA	-5.545716533	0.005809591	0	0	0.06	1.67	0	1.72	0	0.01	0.05
69562	'Cdk13'	mRNA	-1.477703408	0.007915324	8.15	4.09	3.99	5.06	4.87	6.85	0.87	0.84	2.41
69692	'Hddc2'	mRNA	3.174606324	1.72E-04	6.63	0.94	1.94	0.4	1.5	1.98	5.31	5.79	0.82
69707	'Iqcg'	mRNA	5.934172411	3.10E-05	0	0.02	0.32	0.03	0.07	0.1	0.1	10.56	0.55
69743	'Casz1'	mRNA	-1.801185013	0.028879651	0.8	1.03	3.33	3.5	2.78	2.23	0.27	0.46	1.22
69860	'Eif1ad'	mRNA	1.224869856	0.014632216	8.38	22.29	2.7	8.95	16.69	12.61	33.85	14.79	24.79
70025	'Acot7'	mRNA	-2.482511867	7.53E-04	11.34	16.26	25.48	4.2	15.02	9.87	1.37	1.11	1.72
70086	'Cysltr2'	mRNA	-2.944382282	0.038515432	0.03	0	0.04	0.87	1.92	2.55	0	0.45	0.22
70227	'Zfp619'	mRNA	-5.639716559	0.028511147	0	0	0.01	0.01	0.28	0.2	0	0	0.01
70297	'Gcc2'	mRNA	1.298203033	0.042247978	3.58	0.83	1.45	1.55	1.92	2.11	4.7	5.84	1.21
70359	'Gtpbp3'	mRNA	-3.160797696	0.011525922	0.64	0.63	4.77	3.22	2.18	0.62	0.54	0.06	0.02
70544	'Tmem242'	mRNA	-4.393460487	0.003659982	4.15	0.73	8.14	3.6	3.28	3.8	0.36	0.06	0
70573	'Tbccd1'	mRNA	1.019203624	0.042569063	25.53	37.09	15.49	8.53	14.43	26.33	18.75	35.38	40.63
70646	'Naa30'	mRNA	2.030078991	0.024288288	1.42	0.7	3.48	1.11	1.55	2.16	1.39	14.27	1.36
70893	'Glb1l3'	mRNA	3.502520066	0.007738724	4.46	2.69	0	0	0.56	0.67	0.89	5.65	2.06
70950	'Ccdc178'	mRNA	-7.205451821	0.019549035	0.25	0.36	0	0	0.58	0.83	0	0	0
71148	'Mier1'	mRNA	6.192121416	0.049299278	0	0.01	0.04	0	0.01	0	0.01	0.64	0
71254	'Naif1'	mRNA	-3.118937917	0.016425329	0.05	2.36	1.18	9.19	2.75	6.94	0.01	0.06	1.75
71276	'Ccdc57'	mRNA	-3.800436397	0.003300698	0.02	0.5	1.01	0.85	1.05	0.58	0.06	0.13	0.02
71382	'Pex1'	mRNA	1.507048386	0.012255818	11.5	7.25	20.82	1.64	7.84	5.7	8.54	14.8	14.65
71474	'Ppp6r2'	mRNA	-2.20620055	0.009273148	2.58	0.09	1.66	2.88	1.99	1.15	0.53	0.21	0.63
71664	'Mettl7b'	mRNA	-6.988746042	0.029797045	0.04	0	0.46	1.79	1.55	0	0	0	0
71684	'Rbm43'	mRNA	6.028670329	0.021177241	0.02	0	0.02	0.02	0.02	0	0	0.02	2.26
71685	'Galnt14'	mRNA	-21.32425592	4.91E-08	0	0	0.02	1.63	0	0	0	0	0
71709	'Syde1'	mRNA	-1.11736156	0.046053733	4.32	9.74	3.71	4.88	5.53	6.87	2.25	2.15	3.21
71713	'Cdc40'	mRNA	1.462449859	0.030256144	2.09	5.05	3.14	2.16	5.39	1.87	5.86	12.54	3.68
71718	'Telo2'	mRNA	-6.905582711	0.035196082	2.45	0.3	0.08	0	1.06	0.48	0	0	0
71751	'Map3k13'	mRNA	-2.90399292	0.00304837	1.63	0.05	1.26	0.13	1.7	1.52	0.07	0.07	0.19
71764	'C2cd2l'	mRNA	-4.364767363	0.001878987	0.09	0.23	2.58	1.07	0.52	0.72	0	0.03	0.06
71768	'Vwce'	mRNA	6.463421077	0.044590355	0	0.14	0.03	0	0	0	0.32	0.09	0.03
71781	'Slc16a14'	mRNA	8.92273397	0.001380422	0	0	0.13	0	0	0	0.02	4.58	0
71820	'Wdr34'	mRNA	2.918840178	0.006406289	3.4	3.96	2.52	0.46	2.62	0.57	2.5	19.43	1.77
71829	'Ddi1'	mRNA	-20.9523024	7.06E-08	0.03	0	0	2.88	0	0	0	0	0
71883	'Coq2'	mRNA	-3.561048206	0.048350277	0.3	0.53	1.11	0.27	0.41	3.19	0	0.12	0.15
71884	'Chit1'	mRNA	-4.349060958	0.003919181	4.7	1.13	8.39	0.89	2.28	6.43	0.35	0	0.04
71946	'Endod1'	mRNA	2.318544707	0.035883077	1.15	0.17	2.09	0.32	0.17	1.3	0.95	6.29	0.47
71949	'Cers5'	mRNA	2.247804255	0.02202505	3.98	1.72	0.38	1.24	2.06	4.12	6.53	22.51	0.85
71960	'Myh14'	mRNA	3.540710246	8.80E-04	0.21	0.14	2.57	0.06	0.11	0.6	0.49	5.56	1.31
71966	'Nkiras2'	mRNA	-1.461668948	0.010918891	3.39	9.4	1.02	3.36	3.51	5.85	1.35	1.14	1.33
71999	'Fbxo22'	mRNA	-2.838394882	0.011902504	1.77	0.04	0.29	4.47	2.08	1.22	0.15	0.12	0.68
72039	'Mccc1'	mRNA	3.782643239	0.007547482	0.53	1.77	5.6	0.13	0.51	0.81	1.35	15.56	0.02
72056	'1810055G02Rik'	mRNA	1.244201633	0.044458976	15.85	5.36	2.07	3.45	7.4	5.22	7.18	18.2	5.96
72102	'Dusp11'	mRNA	1.729439588	0.027596683	0.83	1.81	1.52	1.06	1.03	1.14	1.21	7.03	1.11
72180	'Zfp661'	mRNA	3.190500752	0.029968137	2.75	0.08	0.05	0.37	0.08	0	0.71	2.71	0.84
72230	'Zfp558'	mRNA	-3.692422691	0.04412606	0.03	0	0.02	0.81	0.42	0.01	0.05	0.01	0.01
72293	'Nkd2'	mRNA	5.919018459	0.001676435	0	0.57	0	0.02	0.03	0	0.03	2.72	0.05
72401	'Slc43a1'	mRNA	-5.80555979	0.008985557	0	1.26	1.19	0.05	2.79	0.66	0	0.04	0
72508	'Rps6kb1'	mRNA	2.285754778	0.007500391	18.38	0.23	0.73	0.36	1.87	3.78	15.28	6.13	1.21
72590	'Ppme1'	mRNA	1.149602283	0.002593789	73.36	86.29	40.79	40.77	46.83	44.71	63.49	116.01	69.86
72772	'Rint1'	mRNA	1.333072955	0.02687545	8.83	4.65	2.56	1.68	4.29	4.76	7.09	12.32	3.8
72795	'Ttc19'	mRNA	-3.909113806	0.013902529	0.38	0.11	0.34	0.87	0.61	0.03	0	0.01	0.03
72935	'Ddx41'	mRNA	1.818251575	0.042830502	0.27	1.31	0.16	0.35	1.32	3.46	2.38	8.09	4.75
72982	'Tmem138'	mRNA	2.835291641	0.03663548	0.07	0.9	0.03	0.67	0.52	0.27	1.02	8.2	0.67
73158	'Larp1'	mRNA	-1.470319484	0.025163781	8.22	13.62	16.47	28.07	5.27	23.92	7.37	6.75	3.7
73167	'Arhgap8'	mRNA	-2.906621571	0.008945726	0.45	0.86	3.82	3.22	3.49	1.48	0.27	0.58	0.1
73225	'Fam118a'	mRNA	-2.845654221	0.004013873	9.2	5.72	16.12	5.07	9.03	8.06	0.19	0.25	2.05
73316	'Calr3'	mRNA	-1.868491921	0.023480681	5.53	2.99	7.74	7.19	5.56	12.57	3.75	0.92	0.9
73324	'Clhc1'	mRNA	7.298329614	0.018581281	0	0	0	0	0	0.03	2.99	0	0
73526	'Speer4b'	mRNA	6.99271319	0.00472416	0	1.04	1.17	0	0	0.03	2.52	0.03	0.08
73729	'Zfp383'	mRNA	4.513153892	4.04E-08	3.55	3.04	0.82	0.1	0.3	0.55	6.02	9.59	2.33
73744	'Man2c1'	mRNA	5.539452182	0.027046233	0.28	0.18	0.14	0	0	0.05	1.06	0	0.83
73747	'Shld1'	mRNA	4.552871363	0.025621898	0	0.82	0.03	0.28	0.12	0	5.55	2.89	0
73748	'Gadl1'	mRNA	7.475989471	0.025472152	0	0	0	0	0	0	0.03	2.27	0
73845	'Ankrd42'	mRNA	-3.399660394	0.027436872	0	0.56	7.21	5.29	1.57	1.26	0	0.04	0.63
74012	'Rap2b'	mRNA	-1.068342769	0.030162942	4.61	2.96	12.28	5.37	5.82	5.24	1.55	2.24	2.82
74025	'Nphp3'	mRNA	4.254584966	0.02119083	0.03	0.02	0.02	0	0.06	0.03	0.99	0.26	0.01
74032	'Sdr42e1'	mRNA	9.611720915	1.56E-09	0	1.32	0.25	0	0	0	1.92	1.67	2.59
74108	'Parn'	mRNA	-2.233023103	0.001114091	3.52	4.38	10.93	4.53	6.51	6.15	1.67	0.48	0.88
74114	'Crot'	mRNA	4.010800826	7.29E-04	0.9	1.27	0.65	0	0.26	0.42	4.56	2.57	1.66
74127	'Krt80'	mRNA	2.331842083	0.012399654	2.73	2.45	3.39	0.12	0.84	2.03	4.22	2.64	4.9
74147	'Ehhadh'	mRNA	21.36909051	1.58E-09	0	0	0	0	0	0	0	2.01	0
74148	'Cluh'	mRNA	-1.395195015	0.014354894	4.16	2.95	7.57	6.16	3.31	6.17	1.06	1.65	2.45
74200	'Khdc4'	mRNA	-1.248106618	0.043097196	6.98	1.53	0.37	5.83	5.79	6.89	3.5	1.78	1.2
74249	'Lrrc2'	mRNA	-4.828068019	0.040889841	0.61	0.02	0.62	0.01	0.4	0.78	0	0.04	0
74254	'Gpn1'	mRNA	1.31128866	0.016774832	3.99	12.33	8.82	4.11	4.41	7.41	6.14	18.94	7.44
74393	'Map10'	mRNA	3.704002079	0.001360204	0.22	2.76	0.19	0.09	0.3	0.04	2.56	1.87	0.3
74490	'Mamstr'	mRNA	-2.825052918	0.035476978	0.63	5.95	4.23	1.79	1.66	2.61	0.18	0	0.51
74499	'Sost'	mRNA	-7.103537585	0.003248956	0	0.02	0.35	0.38	0.82	1.1	0	0	0
74548	'Gsdmc4'	mRNA	1.506145729	0.002129724	20.63	35.13	10.66	7.88	13.33	14.98	40.56	21.82	21.83
74574	'Lvrn'	mRNA	-6.491095819	0.002489415	0	0	0	0.15	1.1	0.2	0.01	0	0
74603	'Cd200r3'	mRNA	-6.194372472	0.039714464	0	0.03	0.24	0.95	0.36	0.48	0	0	0
74616	'Scrn3'	mRNA	-4.651932317	0.012951343	0.14	0	2.18	1.71	0.75	0.04	0	0.03	0.04
74718	'Snx16'	mRNA	-2.872062633	0.040790018	0.37	0.66	0.37	2.31	1.81	0.76	0.02	0.54	0.04
74778	'Rrp7a'	mRNA	-2.220709621	0.032235518	11.12	2.99	5.15	1.97	3.99	11.72	0.14	1.27	1.72
75172	'Ccdc146'	mRNA	-6.99459409	0.011126106	0.01	0.05	0	0.02	0.76	0.41	0	0	0
75209	'Sv2c'	mRNA	-3.802431618	0.025972319	0.83	0.48	0	1.68	0.99	0.38	0.01	0.15	0.01
75284	'Bcdin3d'	mRNA	-6.218210078	0.042447927	2.14	0.14	0	6.36	0	0	0	0.08	0
75302	'Asxl2'	mRNA	-1.581815329	0.044080315	1.93	0.44	0.27	2.82	0.78	1.53	0.23	0.89	0.45
75580	'Zbtb4'	mRNA	-6.85163839	0.026535261	0	0	0.28	0.52	0.01	0.01	0	0	0
75686	'Nudt16'	mRNA	-6.407338823	0.043116499	1.27	0	0	0.03	1.6	0.14	0	0	0
75691	'Anks6'	mRNA	-3.898131559	0.002908923	1.5	0.15	1.77	1.97	0.41	0.9	0.05	0.01	0.2
75717	'Cul5'	mRNA	1.510848954	0.021328357	7.02	2.85	0.45	3.34	3.42	2.95	11.68	11.24	2.33
75769	'Plppr5'	mRNA	-7.341680173	0.01471092	0.75	0	0	0.53	0.55	0	0	0	0
75772	'Pnpla5'	mRNA	-3.580274134	4.56E-04	3.35	2.59	10.07	3.23	6.91	5.53	0.85	0.06	0.18
75811	'Saxo1'	mRNA	2.028105488	7.72E-04	3.22	6.4	0.22	2.84	4.58	3.23	18.08	11.84	6.18
75828	'Hormad2'	mRNA	21.26056585	3.58E-09	0.6	0.22	0	0	0	0	3.2	0	0
75841	'Rnf139'	mRNA	1.488276426	0.028993286	13.37	5.24	2.66	1.96	5.74	6.5	13.13	16.45	3.29
76482	'Rmc1'	mRNA	-1.541891461	0.011635031	11.44	4.71	2.25	13.27	8.31	6.53	2.59	2.04	3.46
76522	'Lsm8'	mRNA	-5.630129332	1.11E-05	4.65	2.38	5.38	9.62	6.94	11.35	0.07	0	0.4
76633	'Lrmda'	mRNA	1.211021823	0.035462489	19.18	10.86	6.34	6.81	4.94	8.62	12.95	7.07	19.05
76813	'Armc6'	mRNA	7.062036335	0.012458853	0	0	0.07	0	0	0.03	2.27	0	0.02
76829	'Dok5'	mRNA	7.805232176	0.001255822	0	0	0.03	0	0	0	0.15	2.36	0.34
76854	'Gper1'	mRNA	7.240485222	0.033994247	0	0	0.06	0	0	0	0.04	1.41	0
76866	'Morn1'	mRNA	-5.212550413	0.005432995	0	1.35	0.15	4.28	0.06	0.01	0	0.07	0.09
76898	'B3gat1'	mRNA	-6.324623056	1.58E-06	2.75	0	0.27	2	2.21	0.63	0.02	0	0.03
76899	'Golga1'	mRNA	-7.922401674	9.31E-04	0.88	0	0.08	0.76	0.66	0.01	0	0	0
76983	'Scfd1'	mRNA	1.460088332	0.002190488	7.82	2.23	3.86	3.8	3.22	4.76	10.82	9.83	7.49
77113	'Klhl2'	mRNA	2.248883738	0.034156871	2	1.95	10.5	2.98	1.15	1.14	2.91	19.56	0.47
77552	'Shisa4'	mRNA	2.676371898	0.028070976	1.85	8.92	0.96	0.08	0.47	2.26	3.96	8.63	1.86
77573	'Vps33a'	mRNA	-2.014065754	0.040622932	1.48	2.26	0.85	2.61	0.71	1.63	0.13	0.83	0.16
77595	'Nup210l'	mRNA	-6.375821979	0.026781445	0	0.1	0.09	0.04	0	1.01	0.01	0	0
77832	'Tchp'	mRNA	-6.40262864	0.028691508	0.02	0.22	5.55	0.6	0.09	0.42	0	0	0
77945	'Rpgrip1'	mRNA	8.358088166	7.42E-05	0	0	0.04	0	0.02	0	0.66	5.06	0
78309	'Cul9'	mRNA	-4.978792991	5.47E-04	0.22	0.02	1.62	0.78	0.97	0.19	0	0.01	0.05
78672	'9530057J20Rik'	mRNA	3.168727422	0.004053185	5.94	3.76	11.9	0.19	0.56	0.52	7.45	1.02	0.63
78783	'Brpf1'	mRNA	-4.210551505	1.20E-05	3.18	1.44	2.94	9	1.45	1.36	0.25	0.09	0.24
79043	'Spsb3'	mRNA	-3.345557813	0.013502664	0.15	0.92	0.34	2.87	0.65	3.51	0.46	0.03	0.09
80744	'Cwc22'	mRNA	-1.884636827	0.013237569	5.89	0.88	2.68	2.37	4.66	1.22	0.36	0.3	0.82
80751	'Rnf34'	mRNA	1.08168686	0.016228194	19.41	17.63	21.62	9.81	14.91	13.01	24.45	28.32	14.33
80905	'Polh'	mRNA	-4.10771611	0.019518705	0.57	0.12	0.06	0.9	0.65	1.85	0	0	0.17
81016	'Vmn1r62'	mRNA	-7.139377076	0.023755763	0.72	2.29	0.21	1.39	0	0.74	0	0	0
81897	'Tlr9'	mRNA	1.070690871	0.020365044	7.17	10.22	6.38	8.92	5.15	8.28	15.22	11.4	13.1
83396	'Glis2'	mRNA	-4.106312769	0.040906278	0	0.79	3.13	0.11	0.85	0.84	0	0.07	0.02
83410	'Cstf2t'	mRNA	3.83171701	0.027470216	0.13	0.18	0.01	0.07	0.43	0.11	0.1	7.43	0
83430	'Il23a'	mRNA	2.78567686	0.020689274	0.83	8.19	1.6	0.88	0.91	1.4	3.38	15.46	0.23
83493	'Sacm1l'	mRNA	2.700461027	0.010327978	0.03	0.37	0.04	0.11	0.57	0.73	1.24	6.05	0.64
83556	'Tex16'	mRNA	-7.605788673	0.00305352	2.44	0.05	1.19	0.17	1.25	0.01	0	0	0
83674	'Cnnm1'	mRNA	-7.041361765	0.031026061	0	0.06	1.04	0.6	0	0.09	0	0	0
93888	'Pcdhb17'	mRNA	-6.452968027	1.73E-04	0.06	0.01	0.27	0.64	1.36	0.89	0.03	0	0
93961	'B3galt5'	mRNA	-8.106482813	3.88E-04	0.16	0.01	0.39	0.02	1.21	0.5	0	0	0
94192	'C1galt1'	mRNA	-4.270752346	0.036108297	0	1.28	1.48	2.24	0.27	0.62	0	0	0.14
94218	'Cnnm3'	mRNA	-7.649487148	3.37E-04	0.41	1.02	0.18	0.45	0.41	0.26	0	0	0
94254	'Rcc1l'	mRNA	-7.409509457	0.014189021	0.16	1.33	0.02	1.29	0	0.57	0	0	0
97086	'Slc9b2'	mRNA	-6.138047765	0.04550642	0.93	0	0	0.2	0.17	0.72	0	0	0
98053	'Gtf2f1'	mRNA	1.027795816	0.037300795	40.62	30.71	58.12	22.47	22.21	23.21	25.29	66.36	27.19
99035	'Olah'	mRNA	4.33742106	0.039045236	2.24	0.12	1.68	0.09	0	0.33	0	6.82	0.5
99167	'Ssx2ip'	mRNA	2.256627696	0.036102992	1.32	0.34	4.87	0.46	1.34	0.93	1.87	9.43	0.25
