# Supplementary material for: Salidroside Improves Oocyte Competence of Reproductively Old Mice by Enhancing Mitophagy
Source: Aging Cell. 2025 Jan 9;24(5):e14475. doi: 10.1111/acel.14475 (PMC12073897; doi:10.1111/acel.14475)
Supplement: Supplementary file 4 — Table S3. mRNA levels in MII oocytes after salidroside treatment. [file ACEL-24-e14475-s003.xls]

Table S3. mRNA levels in MII oocytes after salidroside treatment.
Gene ID	Gene Symbol	Type	log2 (SM / PM)	Pvalue(SM / PM)	YM1 FPKM	YM2 FPKM	YM3 FPKM	PM1 FPKM	PM2 FPKM	PM3 FPKM	SM1 FPKM	SM2 FPKM	SM3 FPKM
100017	'Ldlrap1'	mRNA	1.501479438	0.033223837	1.12	1.26	0.68	0.37	0.72	0.07	1.23	1.49	0.85
100034251	'Wfdc17'	mRNA	-17.73755113	1.17E-09	0.28	0.39	0.67	0.81	33.29	9187.89	0	0.14	0
100037283	'Rnaset2a'	mRNA	-4.741466777	0.001921009	29.56	18.13	20.88	20.54	29.87	356.28	10.14	23.98	13.27
100038570	'Prcd'	mRNA	-2.546773163	0.029330128	13.73	7.97	14.02	7.78	8.01	67.71	8.04	4.99	5.69
100038947	'Sirpb1c'	mRNA	-3.253581545	0.019222775	0.29	1.84	4.16	1.01	1.21	9.3	0.62	1.05	1.3
100038949	'Gm1979'	mRNA	-4.60379065	0.008338375	0.38	0.2	0.13	0.22	0.16	1.18	0	0.11	0.08
100039045	'Gm10471'	mRNA	-3.57376059	0.011559851	0.42	0.21	0.21	0.22	0.47	1.6	0.07	0.34	0.11
100039246	'Plac9b'	mRNA	-8.938522319	0.022352288	0.05	0	0	0	0	3.75	0	0	0
100040018	'Gmfg-ps'	mRNA	-8.095083857	0.038807537	0	0	0	0	0	2.5	0	0	0
100040462	'Mndal'	mRNA	-8.053876663	0.001012215	0	0.01	0.03	0.02	0.02	1.74	0	0	0.01
100040531	'Dynlt1f'	mRNA	-2.857200544	0.03072223	27.68	6.83	7.87	8.55	14.81	67.03	6.72	14.51	11.81
100040563	'Dynlt1c'	mRNA	-4.558563929	0.00326085	36.5	10.56	8.33	19.44	23.96	351.46	9.87	22.23	20.32
100041504	'LOC100041504'	mRNA	-25.18316923	1.16E-10	0	0	0	0	0	35.86	0	0	0
100041574	'9030025P20Rik'	mRNA	-5.308811411	0.006235733	0.34	0.14	0.16	0.1	0.08	14.21	0.39	0.46	0.57
100041722	'1700049E17Rik2'	mRNA	-1.377709825	0.018321326	13.61	10.32	12.02	17.22	14.76	9.42	7.32	7.41	9.41
100041734	'4930522L14Rik'	mRNA	-2.9737818	0.035562109	2.38	0.84	1.18	0.53	1.36	2.95	0.57	0.88	0.06
100042074	'Gm3650'	mRNA	-5.883276722	0.032607825	1.29	0	0	0	0	26.27	0.24	0.74	0.59
100042480	'Nhsl2'	mRNA	-9.381248276	5.29E-05	0.09	0.01	0.04	0.03	0.01	6.94	0.02	0	0
100042493	'Ccl21b'	mRNA	-9.537677548	0.003338067	0	0	0	0	0.23	7.25	0	0	0
100042856	'Gm4070'	mRNA	-6.983275684	7.54E-04	0.1	0.12	0.02	0.11	0	3.1	0.06	0.02	0
100043569	'Vmn1r112'	mRNA	4.872962668	0.027127708	0	0.71	0.28	0	0	0.04	0.11	1.5	0.65
100043645	'Gm4567'	mRNA	1.493170094	0.035069383	3.29	11.93	2.58	1.15	2.26	0.47	5.82	2.82	5.16
100043813	'Rps27rt'	mRNA	-26.04715526	2.63E-11	0	0	0	0	0	164	0	0	0
100044193	'Gm20939'	mRNA	-2.766790115	0.028860421	1.8	2.28	2.46	2.43	0.88	6.52	1.52	1.54	0.58
100044627	'LOC100044627'	mRNA	-6.785247552	1.28E-04	16.6	4.07	6.28	15.43	11.78	682.15	4.06	11.28	5.66
100045792	'Ect2l'	mRNA	-4.243756105	0.009683017	0.09	0.21	0.26	0.09	0.17	3.01	0.19	0.21	0.15
100090	'Zbtb48'	mRNA	-4.842080213	0.005784188	0.48	1.35	0.52	0.33	0.35	23.15	0.9	0.7	0.67
100121	'Tdrd7'	mRNA	-3.454626695	0.009006348	1.12	0.42	0.51	0.55	1.15	5.27	0.37	0.54	0.78
100198	'H6pd'	mRNA	-5.571319346	0.006865658	0.27	0.31	0.07	0.37	0.02	29.56	0.92	0.71	0.48
100201	'Tmem64'	mRNA	-27.12408837	1.74E-13	0	0	0.02	0	0.02	13.8	0	0	0
100273	'Osbpl9'	mRNA	-2.541916021	0.029456804	47.36	19.92	33.59	15.91	24.85	72.77	11.32	22.63	10.21
100340	'Smpdl3b'	mRNA	-27.04906665	4.63E-13	0	0	0	0.02	0	34.04	0	0	0
100384868	'Gm37013'	mRNA	-25.21098217	1.37E-12	0	0	0	0.01	0	3.48	0	0	0
100463512	'Gm20594'	mRNA	-6.197699179	3.25E-04	515.86	715.34	704.56	906.99	1010.5	43901.44	561.99	900.17	540.12
100502880	'Gm19428'	mRNA	-3.415008244	0.004433783	2.2	0.83	0.86	1.36	2.66	6.15	0.66	1.22	0.44
100502940	'Colca2'	mRNA	-6.541089204	0.007715297	0	0	0	0.73	0.97	0	0	0	0
100503000	'Zfp993'	mRNA	-2.437092349	0.042171593	26.31	27.98	28	22.19	23.73	85.13	21.67	27.25	13.31
100503185	'Btbd8'	mRNA	-3.411861209	0.027443141	4.45	8.08	6.69	1.95	6.2	54.01	5.01	9.08	3.85
100503605	'Hbb-bs'	mRNA	-7.651755565	0.002600095	0	0	0	2.52	0.08	288.44	0	3.76	1.05
100503659	'Cbarp'	mRNA	-26.79575785	5.34E-13	0	0.03	0.03	0	0.01	17.79	0	0	0
100503670	'Rpl5'	mRNA	-3.299653927	0.008995223	154.01	38.79	50.86	69.56	76.04	302.59	40.01	60.4	38.14
100503890	'Pet100'	mRNA	-7.8722859	2.31E-04	0.19	0.15	0.11	0.19	0.92	50.79	0.04	0.66	0.04
100503924	'Fcor'	mRNA	-25.83518297	4.80E-14	0	0.15	0	0	1.27	108.31	0	0	0
100504239	'Gm10591'	mRNA	-24.79562224	2.24E-10	0	0	0	0	0	16.98	0	0	0
100504309	'Smim27'	mRNA	-5.633459741	6.29E-04	9.32	0.25	0.78	4.76	3.88	103.5	3.37	1.62	2.15
100504346	'Gm13304'	mRNA	-24.79562224	2.24E-10	0	0	0	0	0	16.98	0	0	0
100515	'Zfp518b'	mRNA	-4.697244757	0.039808281	0	0.01	0.06	0.09	0	0.27	0	0.03	0.01
100604	'Lrrc8c'	mRNA	-10.19630415	0.009102915	0	0.1	0.19	0	0	2.61	0	0	0
100609	'Nsun5'	mRNA	-2.956053909	0.049080307	1.48	1.21	1.02	1.33	1.72	21.26	2.55	2.16	4.18
100647	'Upk3b'	mRNA	-3.605337642	0.038376465	1.18	0.66	0.65	0.33	1.18	23.31	1.31	1.2	4.14
100683	'Trrap'	mRNA	-2.648868855	0.042929623	1.5	1.61	1.1	1.84	2.18	11.22	2.39	1.37	3.03
100861727	'LOC100861727'	mRNA	-6.201717347	9.50E-04	0.09	0.32	0.24	0.06	0.21	8.44	0.1	0.25	0.04
100861753	'Gm21188'	mRNA	-27.54251968	5.90E-14	0	0	0.05	0	0.55	138.26	0	0	0
100862177	'Gm21541'	mRNA	-24.79562224	2.24E-10	0	0	0	0	0	16.98	0	0	0
100862388	'Gm21698'	mRNA	-7.643668113	8.16E-04	0.12	0.26	0.1	0.1	0.17	19.23	0.23	0	0.11
100862446	'LOC100862446'	mRNA	-8.465421157	6.22E-05	2.93	0.34	0.14	0.3	0.37	146.82	0.59	0.28	0.62
100862455	'LOC100862455'	mRNA	-6.785247552	1.28E-04	16.6	4.07	6.28	15.43	11.78	682.15	4.06	11.28	5.66
100862468	'LOC100862468'	mRNA	-12.30670388	1.49E-09	89.6	3.54	6.91	6.84	50.51	61.38	0	0	0
101055758	'LOC101055758'	mRNA	-5.003439577	0.00126295	0.76	1.36	1.29	2.17	2.04	24.03	0.7	1.07	1.83
101056232	'Gm29804'	mRNA	-5.2401515	0.001898829	0.42	0.15	0.41	0.44	0.38	13.11	0.43	0.53	0.26
101202	'Hepacam2'	mRNA	-5.943249869	0.003937267	1.33	0.96	1.78	0.18	0.25	76.6	1.19	1.62	0.77
101358	'Fbxl14'	mRNA	-3.712576058	0.010103448	0.42	0.51	0.61	0.72	0.56	6.45	0.47	0.57	0.73
101488143	'Hbb-bt'	mRNA	-8.987001573	0.005696562	0	0	0.17	0.14	0	68.24	0	0.5	0
101489	'Ric8a'	mRNA	-11.62404608	4.00E-04	0	0.01	0	0	0.03	25.96	0	0.03	0
101497	'Plekhg2'	mRNA	-8.47368699	1.65E-05	0.03	0	0.01	0.15	0.11	17.98	0.09	0.06	0.02
101602	'AI467606'	mRNA	-27.98659628	1.72E-13	0	0	0.02	0	0.04	82.28	0	0	0
101869	'Unc45a'	mRNA	-25.73828276	4.50E-11	0	0	0.01	0	0	7.37	0	0	0
101966	'D8Ertd738e'	mRNA	-3.605034705	0.011234775	65.56	26.51	35.52	42.09	38.92	380.3	24.83	42.83	45.62
102058	'Exoc8'	mRNA	-10.19630415	0.009102915	0	0	0	0	0	0.98	0	0	0
102115	'Dohh'	mRNA	-9.715305852	2.01E-04	0.49	0.53	0	0	0.04	52	0.09	0.09	0.03
102182	'Prmt9'	mRNA	-7.628935067	0.001349904	0	0	0.12	0.03	0.31	26.16	0.29	0.15	0
102216272	'Ak6'	mRNA	-3.967204058	0.012347901	7.68	6.54	9.11	3.33	4.09	71.3	6.95	5.98	3.11
102443351	'Xntrpc'	mRNA	-7.205199569	0.002821057	0	0.19	0.2	0.52	0.01	0.06	0	0	0
102545	'Cmtm7'	mRNA	-10.23786933	8.00E-05	0.52	0	0	0.04	0.08	72.84	0.04	0.16	0
102595	'Plekho2'	mRNA	-5.498048899	0.038749022	0.03	0	0.02	0	0	2.25	0.06	0.05	0.01
102631730	'4930512M02Rik'	mRNA	-8.294740573	0.005294067	0	0	0	0.07	0	7.31	0.07	0	0
102633986	'Gm31679'	mRNA	-6.535662509	0.001572308	0.24	0.05	0.13	0.04	0.17	1.9	0.02	0.06	0
102635552	'Gm32856'	mRNA	-2.9455939	0.023457575	9.51	5.84	5.86	6.15	2.8	20.09	2.9	5.38	1.76
102637572	'Gm38499'	mRNA	1.664814229	0.005395591	2.67	5.2	6.79	2.48	1.83	0.46	5.27	6.2	8.14
102638085	'LOC102638085'	mRNA	3.608948892	0.031281304	0.3	0	0.04	0	0.01	0	0.02	0.05	0.11
102638268	'1700014D04Rik'	mRNA	-3.920576409	0.00543739	1.38	0.58	0.52	0.47	0.6	4.55	0.45	0.28	0.37
102638555	'Gm38510'	mRNA	-3.004396667	0.016755649	0.05	0.19	0.63	0.44	0.76	2.23	0.27	0.24	0.57
102639021	'LOC102639021'	mRNA	4.25756666	0.007199411	1.01	0.56	0.14	0.04	0.07	0	1.51	0.55	0.33
102791	'Tcta'	mRNA	-5.20523744	0.036707417	0.64	0.46	0.42	0	0.05	13.73	0.86	0.39	0.02
102866	'Pls3'	mRNA	-3.527042244	0.009274756	3.92	1.95	2.02	4.41	8.54	31.95	6.19	3.17	1.24
103080	'Sept10'	mRNA	-8.160580846	0.008000375	0	0.03	0.14	0.03	0	3.96	0.07	0	0
103161	'Apof'	mRNA	-27.60252224	2.95E-17	0	0	0	0.02	0.02	41.27	0	0	0
103172	'Chchd10'	mRNA	-5.644293524	0.001126923	2.81	1.58	1.47	0.78	2.05	54.55	0.83	1.65	1.28
103199	'Fig4'	mRNA	-7.235234587	1.71E-04	0.51	0.5	0.24	0.15	0.43	32.34	0.17	0.39	0.17
103266	'Tmem263'	mRNA	-1.485911439	0.028004608	2.91	1.4	2.83	3.38	3.59	1.29	1.41	1.99	0.66
103425	'Ncln'	mRNA	1.566231458	0.044235679	0.92	0.94	0.11	0.66	0.29	0.07	1.52	1.06	1.19
103611159	'Gm38667'	mRNA	-9.343356079	0.00179651	0	0	0	0	0.02	1.73	0	0.01	0
103711	'Pnpo'	mRNA	-5.433306728	0.003480721	0.95	1.57	1.35	0.49	1.06	59.53	1.29	2.66	0.77
103742	'Mien1'	mRNA	-6.424773949	4.85E-04	5.67	0.66	1.02	1.16	2.34	127.39	2.6	1.05	1.56
103743	'Tmem98'	mRNA	-26.34019561	6.97E-13	0.03	0	0	0	0.03	28.21	0	0	0
103806	'Maml1'	mRNA	-2.836270152	0.049711812	0.28	0.4	0.23	0.72	1.06	7.54	1.67	0.5	1.68
103850	'Nt5m'	mRNA	-2.72723227	0.021227184	0	0.43	0.03	1.68	0.8	0	0.1	0.21	0.13
104001	'Rtn1'	mRNA	-3.836343468	0.026729149	1.43	0.4	0.39	1.13	1.17	11.66	0.78	1.32	0.01
104027	'Synpo'	mRNA	-3.514612963	0.014724429	0.55	1.55	0.32	1.07	0.49	6.87	0.96	0.26	0.79
104111	'Adcy3'	mRNA	-6.421479848	5.91E-04	0.09	0.36	0.26	0.14	0.45	9.33	0.03	0.04	0.31
104112	'Acly'	mRNA	-4.163753235	0.00707993	4.36	6.49	4.71	6.39	5.97	97.56	4.36	5.02	9.91
104130	'Ndufb11'	mRNA	-4.949025076	0.001708625	27.58	18.28	18.38	22.21	23.81	503.98	18.29	19.55	17.98
104215	'Rhoq'	mRNA	-6.896488073	2.21E-04	0.62	0.17	0.73	0.76	0.81	55.21	0.73	0.75	0.13
104318	'Csnk1d'	mRNA	-4.348453651	0.005337972	0.27	2.03	0.66	1.49	1.91	26.18	1.79	0.65	2.14
104349	'Zfp119a'	mRNA	-8.055498882	2.35E-04	0.84	0.09	0.33	0.07	1.11	29.58	0.19	0.08	0
104457	'0610010K14Rik'	mRNA	-3.145648311	0.021718287	28.13	8.09	13.53	16.6	8.63	112.42	10.97	14.92	13.63
104458	'Rars'	mRNA	-2.740969094	0.02459813	36.33	23.37	20.41	23.77	19.25	83.84	18.41	21.15	9.7
104570	'Ppp4r3b'	mRNA	-2.562634703	0.031650997	8.09	12.12	12.89	13.79	14.32	53.78	13.65	11.46	11.96
104721	'Ddx1'	mRNA	-5.405120642	0.001080763	4.64	2.77	3.57	4.25	2.89	95.09	2.42	3.87	1.54
104759	'Pld4'	mRNA	-9.588123248	4.92E-06	0.19	0.02	0.08	0.44	0.15	81.27	0.06	0.22	0.08
104859	'Tecpr2'	mRNA	-4.38820806	0.005793307	0.32	0.19	0.1	0.19	0.52	6.45	0.4	0.28	0.43
105171	'Arrdc3'	mRNA	-5.46805274	7.85E-04	2.43	0.67	1.15	1.04	0.97	26.13	0.72	0.86	0.49
105242736	'LOC105242736'	mRNA	-2.276189924	0.04590943	2.82	0.72	0.5	0.85	1.92	3.21	0.98	0.75	0.88
105244006	'Gm39701'	mRNA	-3.012079355	0.03250005	0.39	0.25	0.36	0.43	0.5	3.73	0.67	0.34	0.66
105244208	'LOC105244208'	mRNA	-7.047012739	1.09E-04	23.6	12.23	17.07	22.04	25.66	1871.29	12.17	21.08	15.24
105245400	'Gm40862'	mRNA	2.206774442	0.031235741	0.16	0.64	0.43	0.07	0.17	0	0.77	0.4	0.49
105245436	'Gm40892'	mRNA	-11.28108687	1.25E-04	0	0.14	0	0.01	0.02	37.12	0	0.05	0
105245453	'LOC105245453'	mRNA	-7.310607836	0.00171682	0.02	0.07	0.06	0	0.06	7.5	0.07	0.04	0.06
105245578	'LOC105245578'	mRNA	-2.047533373	0.03765763	29.51	13.96	15.62	11.76	18.85	24.63	9.24	12.78	5.52
105247050	'Gm42226'	mRNA	-27.87351452	1.28E-13	0	0.01	0.08	0	0.02	33.19	0	0	0
105298	'Epdr1'	mRNA	-11.66789952	8.87E-05	0.09	0	0	0.02	0.19	137.78	0	0	0.14
105349	'Akr1c18'	mRNA	-7.931298759	0.007848391	0.04	0.16	0.45	0	0.07	93.92	1.15	0	0.18
105352	'Dusp22'	mRNA	-5.744188072	0.001268908	5.15	2.17	2.53	3.84	2.25	59.02	4.9	2.74	4.34
105387	'Akr1c14'	mRNA	-3.81404673	0.03298957	1.57	0.18	0.5	1.1	0.01	6.31	0.68	0.5	0.61
105446	'Gmpr2'	mRNA	-10.06750522	0.00169325	0.39	0.03	0.3	0	0.69	76.94	0.2	0	0
105504	'Exoc5'	mRNA	-2.865480241	0.026133547	6.02	4.41	5.53	4.42	5.88	25.65	2.97	3.72	6.74
105559	'Mbnl2'	mRNA	-9.83515992	0.001517472	0.04	0	0	0	0.01	35.94	0.01	0.12	0
105638	'Dph3'	mRNA	-2.783544976	0.025648105	4.77	10.16	7.72	4.14	6.25	23.98	3.81	4.73	4.98
105670	'Rcbtb2'	mRNA	-4.363390008	0.005654399	2.52	1.15	2.21	1.53	1.93	33.26	2	2.23	1.56
105675	'Ppif'	mRNA	3.3728544	0.008776721	0.73	0.05	0.23	0.06	0.03	0	0.26	0.63	0.68
105722	'Ano6'	mRNA	-3.196376349	0.014613576	1.5	2.28	1.12	3.94	4.22	24.63	2.7	3.54	3.75
105727	'Slc38a1'	mRNA	-4.439165334	0.0106266	0.12	0.16	0.16	0.05	0.12	2.46	0.04	0.25	0.1
105782	'Scrib'	mRNA	-7.637665561	7.91E-04	0.04	0.06	0.06	0	0.14	7.7	0.03	0.04	0.06
105787	'Prkaa1'	mRNA	-1.82096944	0.039722581	4.98	1.74	2.08	2.14	2.17	2.78	0.91	1.67	1.27
105847	'Lmf2'	mRNA	-3.152683786	0.017493346	1.97	3.53	1.8	2.89	1.98	17.11	2.3	2.38	1.65
105943584	'Gm45927'	mRNA	-4.294549245	0.007086731	2.01	1.29	1.77	0.99	1.42	19.46	1.34	0.35	1.73
106014	'Tafa5'	mRNA	4.100035957	0.004903215	0.03	0.96	0.51	0.02	0	0.08	0.35	0.44	1.08
106039	'Gga1'	mRNA	4.475289804	0.001623686	0.08	0.06	0.25	0.01	0	0	0.33	0.21	0.25
106068	'Slc45a4'	mRNA	-5.312233311	0.040475213	0.02	0.01	0.01	0	0.12	1.68	0.01	0.13	0
106073	'Mfsd5'	mRNA	-8.484784547	0.001232925	0	0	0.02	0.02	0	98.89	0.41	0.35	0.18
106143	'Cggbp1'	mRNA	-2.369680864	0.036534768	4.83	3.17	4.68	4.62	4.33	13.96	3.12	3.83	3.99
106389	'Eaf2'	mRNA	-6.272514438	0.003072453	1.06	0.29	0	0.14	0.04	2.09	0.06	0.05	0
106512	'Gpsm3'	mRNA	-24.69103393	1.99E-12	0	0	0	0	0.03	9.41	0	0	0
106529	'Tecr'	mRNA	-4.695172845	0.003713918	27.81	47.24	43.1	27.63	15.72	497.2	25.5	27.42	14.05
106564	'Ppcs'	mRNA	-26.10766139	1.23E-16	0	0	0.03	0.03	0.09	45.53	0	0	0
106572	'Rab31'	mRNA	-4.279850946	0.005037588	0.39	4.78	3.38	3.53	4.23	49.05	3.86	1.15	4.06
106581	'Fam234a'	mRNA	-3.535638478	0.014314248	3.36	7.52	5.96	4.4	7.9	56.39	9.38	4.73	4.21
106628	'Trip10'	mRNA	-5.662066967	0.001647341	0.56	1.07	0.82	0.68	1.52	50.85	1.7	1.43	0.34
106759	'Ticam1'	mRNA	-3.975186036	0.037783103	0	0.01	0	0.3	0.41	0.56	0	0	0.16
106877	'Afap1l1'	mRNA	-8.398121153	0.005443388	0	0.13	0.18	0	0.22	7.86	0.08	0	0
106878	'Smim3'	mRNA	-6.637503205	0.025331983	0	0	0	0	0.37	7.94	0	0.27	0
106931	'Kctd1'	mRNA	-3.207621964	0.013680433	0.41	1.21	0.45	1.47	1.24	6.72	0.78	0.54	1.32
106947	'Slc39a3'	mRNA	-7.036157055	0.031429	0	0.16	0	0	0.01	5.36	0.14	0	0
107022	'Gramd3'	mRNA	-6.993324779	0.003341494	0.23	0.57	0	0.58	0.46	0	0	0	0
107035	'Fbxo38'	mRNA	-2.366749077	0.021772787	8.73	8.8	8.13	8.95	10.43	22.43	5.39	7.28	4.61
107047	'Psmg2'	mRNA	-3.94952519	0.028526281	2.12	0.65	0.46	0.42	2.74	5.84	0.33	1.08	0
107071	'Wdr74'	mRNA	-3.925809307	0.021463619	0.56	0.94	1.45	0.83	0.26	17.93	1.18	1.46	1.16
107242	'AI837181'	mRNA	-24.69103393	1.99E-12	0	0	0	0	0.03	8.07	0	0	0
107250	'Kazald1'	mRNA	-12.02395978	0.001608405	0	0	0.18	0	0	35.21	0	0	0.03
107303348	'Gm45935'	mRNA	8.275086012	1.11E-07	3.08	2.35	3.15	0	0	0	0.91	2.22	1.31
107351	'Kank1'	mRNA	1.163621067	0.033363588	0.56	1.29	0.38	0.51	0.48	0.11	0.96	1.04	1.19
107368	'Pdzd8'	mRNA	-2.621841724	0.024879476	2.57	1.57	2.1	4.2	2.94	11.95	2.06	2.32	3.41
107373	'Fam111a'	mRNA	-4.195319424	0.0053549	1.68	0.92	1.33	1.72	1.55	19.52	1.42	1.79	0.54
107375	'Slc25a45'	mRNA	-8.390154124	0.032142195	0	0	0	0	0	1.21	0	0	0
107392	'Brms1'	mRNA	-5.226331556	0.002661065	7.83	2.88	2.32	1.57	4.3	103.61	1.44	5.14	2.97
107476	'Acaca'	mRNA	-5.228860843	0.002073126	0.03	0.07	0.12	0.17	0.22	6.52	0.1	0.19	0.33
107513	'Ssr1'	mRNA	-3.72441642	0.009713675	9.25	7.27	8.63	7.17	8.07	61.03	7.97	8.14	5.67
107526	'Gimap4'	mRNA	-26.21415697	1.96E-11	0	0	0	0	0	39.35	0	0	0
107528	'Magee1'	mRNA	-10.42315296	0.001405939	0	0	0.01	0.01	0	12.58	0	0	0.03
107569	'Nt5c3'	mRNA	-3.570299792	0.021976807	10.73	4.08	6.96	5.91	2.7	55.11	6.54	9.29	2.42
107589	'Mylk'	mRNA	-3.11943276	0.047620642	0.09	0.18	0.14	0.1	0.18	0.23	0.09	0.02	0
107686	'Snrpd2'	mRNA	-6.520432051	9.12E-04	6.61	2.44	1.39	0.61	5.11	383.13	1.81	5.08	6.07
107702	'Rnh1'	mRNA	-9.840889961	2.13E-04	0.85	0	0.51	0	0.63	228.2	0.72	0.13	0.02
107734	'Mrpl30'	mRNA	-3.780836859	0.006113043	12.02	8.24	7.49	9.84	13.12	80.86	3.08	9.43	7.67
107747	'Aldh1l1'	mRNA	-6.126901863	0.024821249	0.3	0.15	0.27	0.21	0	13.95	0	0.22	0.47
107771	'Bmyc'	mRNA	-9.237319346	4.82E-04	0	0.39	0.17	0.17	0.91	80.56	0.46	0	0
107829	'Thoc5'	mRNA	-1.280002653	0.016406719	3.65	1.62	1.66	1.91	2.42	0.55	0.82	0.88	0.9
108011	'Ap4e1'	mRNA	-3.895232346	0.004047909	1.2	2.63	2.56	2.44	3.86	24.08	2.65	1.57	1.57
108017	'Fxyd4'	mRNA	-6.220423995	0.004199243	0	1.33	1.07	1.75	0.48	38.68	0	0.44	1.42
108043	'Chrnb3'	mRNA	4.942564179	0.04021506	0	0	0	0	0	0	0.02	0.07	0.33
108058	'Camk2d'	mRNA	-7.868142285	0.005010741	0	0.03	0.19	0	0.3	22.83	0.3	0.12	0
108062	'Cstf2'	mRNA	-2.949080981	0.019820144	3.94	1.4	2.47	5.86	5.89	46.08	6.73	3.37	3.8
108075	'Ltbp4'	mRNA	-3.425587962	0.008428268	0.47	0.18	0.1	0.14	0.43	0	0.03	0.02	0.02
108083	'Pip4k2b'	mRNA	-6.825266865	0.00410243	0.08	0.02	0.08	0.03	0.02	0.8	0	0.02	0
108100	'Baiap2'	mRNA	-4.245514787	0.01136022	1.77	5.28	2.65	3.7	0.72	63.67	3.65	2.78	3.91
108101	'Fermt3'	mRNA	-5.956902767	0.047269569	0	0	0	0	0.37	58.81	3.03	0.24	0
108124	'Napa'	mRNA	-6.19199718	3.95E-04	6.36	2.6	2.25	2.86	2.77	140.95	0.79	1.86	2.93
108148	'Galnt2'	mRNA	-3.575450523	0.015684297	0.59	0.71	0.53	0.71	1.69	12.88	1.27	0.88	1.74
108167368	'LOC108167368'	mRNA	2.144302135	0.023196082	0.53	0.81	0.44	0.16	0.13	0.18	1.13	0.83	0.66
108167725	'Gm46156'	mRNA	-10.30645085	0.008377393	0	0	0	0	0	3.22	0	0	0
108167860	'Efcab13'	mRNA	-3.367756919	0.034472516	0.14	0.22	0.08	0.04	0.05	0.65	0.04	0.09	0.07
108168679	'LOC108168679'	mRNA	-5.004295459	0.003903989	0.33	0	0.37	0.51	0.41	15.54	0.22	0.76	0.67
108168747	'Gm46735'	mRNA	4.403051054	0.02327143	0.15	0.14	0	0	0	0	0.24	0.33	0.16
108168925	'Gm46841'	mRNA	-5.462486565	5.76E-04	0	0	0	0.01	0.01	0.08	0	0	0
108168963	'Zfp978'	mRNA	-3.393933542	0.013831804	65.15	51.59	52.77	35.24	29.32	209.48	22.64	40.21	11.11
108169010	'LOC108169010'	mRNA	-5.004295459	0.003903989	0.33	0	0.37	0.51	0.41	15.54	0.22	0.76	0.67
108169013	'Gm46894'	mRNA	-2.917500578	0.028253373	27.46	18.17	25.98	24.14	26.59	120.81	21.52	36.66	15
108169043	'Gm46911'	mRNA	-3.454573652	0.025311613	0.03	0.09	0.07	0.04	0.15	1	0.14	0.1	0.07
108169060	'LOC108169060'	mRNA	-3.455259799	0.039949637	0.03	0.27	0.1	0.85	0.52	0	0.04	0.17	0
108682	'Gpt2'	mRNA	1.293970717	0.032709815	3.54	7.78	3.81	4.08	3.38	0.5	6.81	6.75	9.6
108707	'Fam207a'	mRNA	-4.322492116	0.005377826	0.44	0.13	0.46	0.22	0.94	6.9	0.37	0.24	0.62
108755	'Lyrm2'	mRNA	-7.917760877	2.48E-04	0.86	0.6	0.2	0.03	0.64	73.57	0.1	0.51	0.43
108841	'Rdh13'	mRNA	-3.318318395	0.012704523	3.19	2.57	3.79	4.63	4.39	26.37	2.98	1.82	5.09
108853	'Mtrf1l'	mRNA	4.279242996	0.031608802	0.25	0.27	0.02	0	0	0	0.21	0.1	0.12
108897	'Aif1l'	mRNA	-8.858664064	0.010454636	0	0	0	0	0.01	29.46	0	0	0.22
108903	'Tbcd'	mRNA	-5.621383235	0.001637138	0.18	0.71	0.37	0.16	0.47	26.33	0.46	0.22	0.45
108927	'Lhfp'	mRNA	1.82481634	0.032774782	2.79	5.57	2.79	0.81	2.5	0.29	7.32	2.5	6.09
108934	'Smim13'	mRNA	-7.68654185	2.13E-04	0.46	0.19	0.06	0.04	0.18	33.32	0.13	0.3	0.12
108960	'Irak2'	mRNA	-9.513540495	0.0012435	0	0.01	0	0	0.05	2.99	0	0	0.01
108978	'4930555G01Rik'	mRNA	-5.554854514	0.04633696	0	0.25	0.13	0.28	0.18	0	0	0	0
109108	'Slc30a9'	mRNA	-3.119241259	0.023438384	4.05	3.63	4.99	2.65	5.04	29.51	3.62	4.37	4.3
109154	'Mlec'	mRNA	-3.639888891	0.014251022	2.39	2.23	2.08	3.78	2.66	35.2	3.14	1.73	5.33
109181	'Trip11'	mRNA	-2.217932915	0.04712445	9.01	12.1	10.5	15.57	10.87	44.16	10.76	10.79	12.52
109241	'Mbd5'	mRNA	-2.590432761	0.032539344	10.09	13.05	12.61	7.4	15.02	38.25	10.02	10.69	7.14
109275	'Actr5'	mRNA	-4.99972395	0.021264774	0.03	0.23	0.09	0.03	0.26	3.49	0.38	0.06	0
109323	'C1qtnf7'	mRNA	-10.00767536	0.00276586	0	0	0.24	0	0.1	72.63	0	0.22	0
109552	'Sri'	mRNA	-4.432477824	0.00750027	6.91	5.04	4.91	5.93	1.84	86.75	2.04	6.2	5.68
109620	'Dsp'	mRNA	-3.635626948	0.035315851	0.06	0.27	0.11	0.13	0.11	3.73	0.08	0.56	0.36
109624	'Cald1'	mRNA	-13.38354362	3.35E-07	0	0	0.11	0.02	0.14	91.48	0.02	0.01	0
109672	'Cyb5a'	mRNA	-6.651100747	2.24E-04	51.8	20.26	18.19	22.42	28.09	1808.61	18.11	24.42	19.17
109689	'Arrb1'	mRNA	-26.80848876	2.07E-13	0	0.01	0	0	0.01	7.17	0	0	0
109801	'Glo1'	mRNA	-4.950257939	6.28E-04	2.31	1.51	1.78	2.77	2.72	28.64	1.09	1.41	0.97
109815	'Selenos'	mRNA	-10.05070698	2.62E-04	1.14	0.92	0.11	0.45	0.44	147.26	0	0.47	0
109900	'Asl'	mRNA	-6.961971809	0.025431972	0	0.15	0	0.11	0	0.52	0	0	0
110006	'Gusb'	mRNA	-26.96421481	2.91E-14	0	0	0	0.16	0	35.55	0	0	0
110012	'Tpgs1'	mRNA	-6.443000404	0.001338938	1.73	0.75	0.34	0.38	0.63	76.07	0.51	0.31	2.18
110082	'Dnah5'	mRNA	-4.124100968	0.006130569	0.44	0.29	0.21	0.26	0.23	3.42	0.26	0.26	0.17
110095	'Pygl'	mRNA	-6.767331009	1.98E-04	1.3	0.64	1.22	1.53	0.58	70.16	0.68	0.95	0.59
110173	'Manba'	mRNA	-7.202361562	5.47E-05	35.63	56.8	0.15	0.4	0.96	30.63	0.36	0.26	0.1
110196	'Fdps'	mRNA	-8.502906371	6.24E-05	4.12	4.21	1.75	0.5	2.71	755.07	3.06	2.11	2.23
110208	'Pgd'	mRNA	-6.315186522	5.31E-04	1.54	3.65	2.02	3.22	2.43	224.36	2.72	3.02	3.98
110257	'Hba-a2'	mRNA	-8.226128873	0.001550608	0	0.49	0.2	1.7	0.31	696.13	0	1.64	6.41
110312	'Pmch'	mRNA	-7.995272688	1.63E-04	0.28	0.18	0.1	0.43	0.08	60.31	0.24	0.21	0.45
110323	'Cox6b1'	mRNA	-5.020200235	0.001951344	250.47	56.82	88.75	115.6	122.96	2816.27	63.6	149.53	84.8
110355	'Grk2'	mRNA	-6.519887936	0.001676247	0.29	0	0.01	0.12	0.08	21.49	0.33	0.04	0.44
110454	'Ly6a'	mRNA	-8.579223452	1.21E-06	2.5	0.91	4.96	6.24	5	302.08	0.82	0.81	1.07
110460	'Acat2'	mRNA	-6.380091357	5.72E-04	1.65	0.96	1.35	1.05	1.22	80.9	0.37	1.38	1.62
110639	'Prps2'	mRNA	-8.696041729	0.008696528	0	0	0.29	0	0.08	21.89	0	0	0.18
110809	'Srsf1'	mRNA	-4.048339852	0.006841661	2.57	0.88	0.96	1.83	2.53	29.25	1.98	1.79	2.54
110826	'Etfb'	mRNA	-6.600906362	1.88E-04	13.12	7.44	5.43	8.43	5.87	396.26	3.43	5.62	4.97
110954	'Rpl10'	mRNA	-5.622062807	7.76E-04	98.39	46.74	60.36	77.48	114.45	3072.21	49.86	92.6	73.15
110956	'D17H6S56E-5'	mRNA	-11.10351415	3.37E-05	0	0.04	0.01	0.02	0.11	14.64	0	0	0.02
111173	'Erc1'	mRNA	-3.962170954	0.007758863	3.41	2.74	1.59	2.21	2.39	31.26	1.73	1.98	2.79
112403	'Dxo'	mRNA	-6.946198879	0.001606452	0.68	1.69	1.1	0.03	0.18	73.87	0.51	0.62	0.96
112415	'Zfp607b'	mRNA	-2.387988226	0.035418738	0.02	0.01	0.18	0.14	0.28	0.08	0.05	0.06	0.01
11305	'Abca2'	mRNA	-4.061219014	0.008613378	0.11	0.69	0.22	0.49	1.01	11.61	0.76	0.61	1.09
11370	'Acadvl'	mRNA	-7.939776702	0.001101578	0.06	0.11	0.17	0.02	0.57	39.5	0	0.37	0.18
113868	'Acaa1a'	mRNA	-10.34296678	2.19E-05	0.12	0.25	0.12	0.09	0.21	84.17	0.11	0.12	0
11409	'Acads'	mRNA	-26.37747163	6.81E-13	0.02	0	0	0	0.02	21.52	0	0	0
114143	'Atp6v0b'	mRNA	-4.348819501	0.005806966	43.08	28.36	26.71	27.47	27.12	543.37	23.36	39.73	29.95
11426	'Macf1'	mRNA	-2.307980195	0.048994325	1.42	0.9	1.08	1.68	1.43	4.53	1.26	1.29	1.84
11429	'Aco2'	mRNA	-6.450201298	1.44E-04	3.86	5.15	4.76	2.61	4.02	119.49	1.73	1.89	1.12
11433	'Acp5'	mRNA	-5.492877435	0.002707041	4.2	2.17	2.59	3.8	0.99	138.18	2.37	2.08	5.88
11435	'Chrna1'	mRNA	-1.725927147	0.033193659	5.96	2.58	2.79	1.86	1.56	1.92	0.98	0.85	1.08
11450	'Adipoq'	mRNA	-13.69814124	2.01E-06	0.33	0.04	0	0.4	0.04	134.93	0	0	0.03
114564	'Csprs'	mRNA	-2.043708411	0.037107037	0.67	1.06	1.19	1.35	2.21	3.21	1.2	1.01	1.21
114584	'Clic1'	mRNA	-9.565088832	0.004383687	0.24	0	0.23	0	0.42	136.14	0	0.6	0
114585	'D17H6S53E'	mRNA	-10.69963548	1.94E-04	0.06	0	0.06	0.02	0.02	19.66	0	0.04	0
11461	'Actb'	mRNA	-7.723197581	3.53E-05	81.1	33.36	34.6	38.83	94.43	6273.31	35.65	43.71	22.64
114615	'Elac1'	mRNA	-6.363161102	0.015375999	0.06	0.01	0.2	0.06	0.24	0	0	0	0
114641	'Rpl31'	mRNA	-6.04554318	3.12E-04	16.14	3.82	7.29	9.61	11.59	355.16	4.53	7.84	5.18
11465	'Actg1'	mRNA	-5.367308344	0.001565149	16.91	16.83	17.19	13.03	19.62	598.84	15.94	21.76	12.6
114674	'Gtf2ird2'	mRNA	-26.86094719	6.20E-12	0.03	0	0	0	0	17.26	0	0	0
114679	'Selenom'	mRNA	-12.47085412	8.77E-05	0.05	0.42	0.05	0	0.32	86.08	0	0	0.05
11475	'Acta2'	mRNA	-9.959359573	0.006151076	0	0	0	0	0	4.53	0.02	0	0
11477	'Acvr1'	mRNA	2.092004587	0.010892691	1.28	2.62	3.67	1.86	0.67	0.36	3.7	3.45	9.08
11484	'Aspa'	mRNA	-27.19952406	4.27E-13	0	0	0.03	0	0.03	53.19	0	0	0
11486	'Ada'	mRNA	-3.262982463	0.017205877	4.36	4.35	4.66	1.37	4.41	17.9	1.95	2.94	2.02
114896	'Afg3l1'	mRNA	-5.313163474	0.004614033	0.07	0.04	0.24	0.13	0.35	19.72	0.08	0.52	0.44
11502	'Adam9'	mRNA	-2.869144388	0.025996606	7.29	5	6.7	8.15	8.59	44.32	6.84	5.59	10.63
11504	'Adamts1'	mRNA	-12.76906063	1.30E-04	0	0	0.01	0	0.02	30.86	0	0	0.02
11512	'Adcy6'	mRNA	-7.147952692	1.14E-04	0.06	0.14	0.24	0.25	0.1	12.79	0.1	0.14	0.06
11513	'Adcy7'	mRNA	-25.0224494	1.53E-10	0	0	0	0	0	4.41	0	0	0
11520	'Plin2'	mRNA	-6.836572698	1.71E-04	3.38	0.63	1.63	1.58	2.91	142.38	2.12	0.87	1.56
11529	'Adh7'	mRNA	-3.913691692	0.007879816	0	0.02	0	0.14	0.88	3.35	0.37	0.19	0.22
11535	'Adm'	mRNA	-11.33086937	5.71E-05	0.03	0.06	0.06	0.03	0.12	46.42	0.06	0	0
11537	'Cfd'	mRNA	-29.48378527	2.64E-20	0.07	0.06	0.07	0.07	1.68	480.14	0	0	0
11538	'Adnp'	mRNA	-7.417633101	8.07E-04	0.07	0.04	0.05	0.04	0.15	8.1	0.08	0	0.08
115487094	'LOC115487094'	mRNA	-6.426739061	0.001468222	0.05	0.03	0.02	0.06	0.09	7.56	0.17	0.13	0.02
115487215	'LOC115487215'	mRNA	-8.970168797	8.43E-04	0	0	0	0.06	0	4.84	0.02	0.02	0
115487367	'LOC115487367'	mRNA	-10.02250994	4.50E-05	0.29	0.18	0.25	0.23	0.06	6.52	0	0.02	0
115487803	'LOC115487803'	mRNA	-11.10595894	0.002909696	0.01	0.01	0.01	0	0.01	7.94	0	0	0.01
115488029	'LOC115488029'	mRNA	-9.188135747	0.006531352	0	0	0	0	0.02	1.98	0	0	0
115488129	'LOC115488129'	mRNA	-2.284766868	0.028835628	94.16	39.34	44.29	35.3	55.81	98.81	31.49	35.22	21.01
115488503	'LOC115488503'	mRNA	-9.467273604	0.01549382	0.02	0.14	0.01	0	0	1.35	0	0	0
115488789	'LOC115488789'	mRNA	-2.762507601	0.044859024	0.38	0.63	0.2	0.27	0.11	0.96	0.07	0.2	0.27
115489125	'LOC115489125'	mRNA	-8.610029202	0.001789924	0.05	0	0	0	0.05	16.94	0.05	0.1	0
115489127	'LOC115489127'	mRNA	-8.471758252	0.002389003	0	0	0	0	0.02	12.51	0.03	0.02	0.09
115489314	'LOC115489314'	mRNA	-6.165784875	0.008936805	0.27	0.75	0.8	0	0.52	36.13	1.07	0.59	0.13
115489417	'LOC115489417'	mRNA	-8.126677522	6.24E-05	0.27	0.1	0.03	0.09	0.19	35.82	0.2	0.17	0.08
115489902	'LOC115489902'	mRNA	-3.737232999	0.012630044	0.3	0.1	0.19	0.11	0.28	1.98	0.23	0.21	0.1
115489986	'LOC115489986'	mRNA	-27.4634205	3.22E-17	0.07	0.1	0	0.03	0.03	71.19	0	0	0
115490111	'LOC115490111'	mRNA	-6.384194929	1.63E-04	1.89	0.41	1.53	0.72	1.8	42.36	0.56	0.63	0.58
115490135	'LOC115490135'	mRNA	-6.482753707	0.030274142	0	0	0	0	0	1.04	0.02	0.02	0
11551	'Adra2a'	mRNA	-4.092548956	0.048007594	0.18	0.02	0	0	0.25	1.84	0.03	0.07	0.28
11564	'Adsl'	mRNA	-6.387897783	0.002558944	0.29	0.56	0.18	0.01	0.21	25.25	0.23	0.32	0.49
11565	'Adssl1'	mRNA	-8.25939566	0.00143889	0.4	0.28	0	0.12	0.02	62.77	0	0.15	0.55
11568	'Aebp1'	mRNA	-14.16906881	3.22E-05	0	0.03	0.01	0	0.06	98.49	0	0	0.02
11593	'Aga'	mRNA	-27.75833336	7.53E-14	0.1	0	0	0	0.1	90.32	0	0	0
11600	'Angpt1'	mRNA	-2.740996045	0.018262554	1.25	0.69	0.76	0.66	0.95	3.11	0.47	0.57	0.52
11601	'Angpt2'	mRNA	2.430040099	0.004077299	0.26	0.22	1.06	0.09	0.22	0.06	1.21	0.78	0.6
11610	'Agtrap'	mRNA	-4.840927019	0.004967493	0.42	1.07	0.5	0.59	1.11	33.68	0.92	1.18	1.95
11614	'Nr0b1'	mRNA	-5.77863552	0.031255789	0	0	0	0.37	0.25	0	0	0	0
11624	'Ahrr'	mRNA	-9.664605887	1.57E-04	0.26	0	0.12	0.09	0.02	5.76	0	0	0.02
11629	'Aif1'	mRNA	-9.681304191	0.00265513	0.2	0.15	0.05	0	0.07	40.48	0	0.16	0
11632	'Aip'	mRNA	-3.689159304	0.019743274	10.98	4	6.67	4.36	2.15	69.07	5.44	6.81	5.38
11658	'Alcam'	mRNA	-26.51006138	1.86E-12	0	0	0.01	0	0.01	14.6	0	0	0
11666	'Abcd1'	mRNA	-5.724342121	0.002166507	0.27	1.05	0.71	0.66	0.49	55.57	0.73	1.14	1.74
11669	'Aldh2'	mRNA	-3.595152564	0.013275227	3.9	4.11	4.28	1.88	3.16	27.26	2.45	3.45	1.87
11674	'Aldoa'	mRNA	-7.922955793	1.07E-04	7.15	4.77	3.51	1.79	4.92	1010.13	4.16	7.22	2.9
116748	'Lsm10'	mRNA	-3.917728515	0.006153478	46.12	21.04	20.35	31.31	36	305.79	19.36	35.75	19.58
11684	'Alox12'	mRNA	1.255403617	0.023978438	1.67	1.43	1.08	0.94	0.88	0.2	1.99	1.82	2.45
11687	'Alox15'	mRNA	-12.44057679	1.52E-08	0.03	0.03	0.1	0.07	1.73	820.12	0.03	0.03	0.01
11689	'Alox5'	mRNA	-11.03381726	7.53E-04	0	0	0	0.2	0	4.72	0	0	0
116891	'Derl2'	mRNA	-2.663430012	0.039437502	5.92	6.91	7.67	7.96	6.37	39.82	10.19	6.22	7.2
11690	'Alox5ap'	mRNA	-12.71786722	2.24E-05	0.05	0.1	0.15	0.05	1.12	711.34	0.37	0	0
116940	'Tgs1'	mRNA	-3.354000116	0.032267559	0.65	0.44	0.66	0.32	0.78	8.57	1.09	1.3	0.57
11698	'Ambn'	mRNA	5.219204023	0.003585009	0	0	0	0	0	0	0.24	0.35	0.57
117109	'Pop5'	mRNA	-5.706765373	8.95E-04	4.63	0.96	2.64	2.92	2.44	79.28	0.66	3.24	1.19
117146	'Ube3b'	mRNA	-2.590591399	0.024366966	1.36	3.24	1.17	3.66	5.44	15.14	3.3	2.46	4.06
117160	'Ttyh2'	mRNA	-4.924676579	0.003304923	0.08	0.36	0.63	0.62	0.33	13.31	0.39	0.79	0.35
117171	'1110038F14Rik'	mRNA	-2.747695364	0.03699947	4.85	4	5.54	2.09	5.95	20.08	2.16	4.15	4.72
117197	'Bloc1s4'	mRNA	1.794314853	0.019752355	0.44	6.05	3.37	0.67	1.73	0.34	2.75	4.82	4.88
11722	'Amy1'	mRNA	3.821002123	0.01288953	1.42	0.15	0.41	0	0.05	0	0.28	0.85	0.31
11732	'Ank'	mRNA	-2.836554726	0.029404392	3.72	5.48	3.24	7.23	6.9	35.48	5.63	3.36	10
11737	'Anp32a'	mRNA	-3.295397456	0.023222767	9.14	6.21	7.65	7.08	3.57	54.82	5.22	7.45	7.46
11739	'Slc25a4'	mRNA	-4.398493949	0.006070271	13.12	17.26	12.98	14.21	13.17	316.72	21.38	16.55	14.7
11744	'Anxa11'	mRNA	-8.710421155	0.002909397	0	0	0	0.16	0	5.91	0	0	0.05
11745	'Anxa3'	mRNA	-11.57163987	9.32E-04	0.03	0	0.08	0	0.11	250.18	0	0.28	0
11746	'Anxa4'	mRNA	-5.922908438	5.48E-04	1.6	1.75	4.01	5.04	3.13	155.88	3.33	3.8	2.08
11747	'Anxa5'	mRNA	-5.15361814	0.001496898	10.92	7.93	8.05	13.83	16.98	389.67	11	15.88	11.33
11749	'Anxa6'	mRNA	-4.420079577	0.005483017	5.17	3.98	2.47	3.86	1.85	57.28	2.49	3.66	3.28
11752	'Anxa8'	mRNA	-27.25884507	3.02E-12	0	0	0.04	0	0	40.75	0	0	0
11757	'Prdx3'	mRNA	-5.663496332	0.002506723	2.1	0.99	1.47	0.48	3.19	121.48	4.02	2.79	1.44
11758	'Prdx6'	mRNA	-3.613014296	0.027106301	4.04	8.37	12.5	4.72	4.77	102.6	16.93	8.28	3.69
11766	'Ap1g2'	mRNA	-10.94575749	0.003226114	0	0	0	0	0	8.53	0	0	0.01
11769	'Ap1s1'	mRNA	-4.893532261	0.005681445	2.09	4.09	3.36	0.76	1.84	58.54	1.06	3.41	2.27
11770	'Fabp4'	mRNA	-30	1.98E-19	0	0.07	0.31	0.08	1.21	1429.89	0	0	0
11772	'Ap2a2'	mRNA	-7.043045966	5.63E-04	0.65	0.21	0.36	0.22	0.2	35.9	0.04	0.58	0.41
11773	'Ap2m1'	mRNA	-2.657022226	0.0388252	22.65	15.37	16.76	18.09	12.61	84.12	16.29	18.01	16.12
11789	'Apc'	mRNA	-2.972901901	0.022686272	14.89	9.88	10.75	18.25	19.58	135.39	17.72	12.56	22.13
11792	'Apex1'	mRNA	-3.072997141	0.022922468	14.48	8.44	7.68	9.99	10.12	72.68	9.89	11.65	10.26
11801	'Cd5l'	mRNA	-15.50857651	8.94E-08	0	0.04	0.02	0.06	0.62	285.17	0	0.02	0
11804	'Aplp2'	mRNA	-4.545540509	0.004150497	15.66	19	14.14	20.43	19.61	444.29	23.33	21.16	20.18
11813	'Apoc2'	mRNA	-28.28533073	2.51E-14	0	0.07	0	0	0.58	322.13	0	0	0
11816	'Apoe'	mRNA	-9.526848948	5.02E-06	6.89	3.73	6	6.9	15.15	5055.1	5.61	11.35	6.57
11819	'Nr2f2'	mRNA	-3.500671347	0.020379285	0.11	0	0.05	0.3	0.09	1.87	0.17	0.3	0.11
11820	'App'	mRNA	-8.920006877	8.82E-05	0.1	0.3	0.19	0.6	0.29	42.44	0	0.08	0.25
11821	'Aprt'	mRNA	-4.136666021	0.015741504	10.75	2.71	1.84	1.61	2.14	66.34	2.07	4.67	6.26
11835	'Ar'	mRNA	-9.910001335	5.89E-04	0	0.01	0	0	0.05	1.13	0	0	0
11836	'Araf'	mRNA	-3.827082139	0.010468484	9.45	5.95	6.07	7.9	3.25	44.5	5.73	7.2	4.34
11837	'Rplp0'	mRNA	-5.406197566	0.0012411	54.88	52.79	54.63	42.42	62.2	1741.72	42.17	56.86	43.5
11841	'Arf2'	mRNA	-7.323328595	2.11E-04	2.09	0.44	0.4	0.25	0.82	65.26	0.13	0.81	0.46
11843	'Arf4'	mRNA	-3.03995352	0.020496887	13.41	9.58	14.01	11.48	11.69	66.7	12.18	11.93	6.36
11846	'Arg1'	mRNA	-30	5.43E-20	0.06	0.03	0.03	0.12	1.04	1235.27	0	0	0
11853	'Rhoc'	mRNA	-29.51056528	3.60E-15	0.18	0	0.04	0	0.81	411.78	0	0	0
11855	'Arhgap5'	mRNA	-5.741248999	6.65E-04	1.53	0.2	0.57	0.61	0.54	10.42	0.53	0.44	0.21
11857	'Arhgdib'	mRNA	-30	5.58E-23	0.05	0.14	0.11	1.91	2.07	1208.74	0	0	0
11886	'Asah1'	mRNA	-8.820446896	1.23E-05	1	0.23	1.13	0.42	1.39	194.53	0.8	0.45	0.19
11889	'Asgr1'	mRNA	-25.85375689	1.28E-13	0	0.04	0	0	0.15	25.77	0	0	0
11927	'Atox1'	mRNA	-3.444877978	0.016087153	198.09	32.43	24.12	64.95	55.02	598.65	46.94	82.29	67.26
11932	'Atp1b2'	mRNA	-9.827818522	0.00116444	0	0	0	0	0.03	3.53	0.01	0	0
11946	'Atp5a1'	mRNA	-3.03156279	0.028826843	18.61	26.27	28.45	18.55	21.61	169.19	22.32	26.5	26.82
11950	'Atp5pb'	mRNA	-2.590212205	0.025965715	44.15	21.39	34.02	36.01	47.69	137.72	26.95	41.29	23.62
11951	'Atp5g1'	mRNA	-5.950613271	6.87E-04	23.77	13.98	19.89	14.63	14.72	782.08	14.48	16.01	13.04
11957	'Atp5j'	mRNA	-7.759602092	4.44E-05	11.79	4.51	6.46	6.57	7.78	934.29	3.16	6.61	4.06
11958	'Atp5k'	mRNA	-3.823775426	0.004933075	73.76	32.82	38.58	60.94	87.5	502.92	24.58	62.24	39.99
11973	'Atp6v1e1'	mRNA	-4.91101496	0.00128857	27.64	12.47	18.98	16.1	23.42	269.29	6.83	16.89	7.98
11974	'Atp6v0e'	mRNA	-2.461007207	0.03585893	410.47	130.66	170.51	172.56	200.77	673.16	151.46	193.89	138.76
11975	'Atp6v0a1'	mRNA	-4.42957448	0.002752147	3.92	6.11	3.67	2.64	5.75	33.33	1.97	2.7	1.76
11977	'Atp7a'	mRNA	-3.242673198	0.01471543	5.25	2.91	4.96	6.63	4.85	37.31	4.43	4.81	5.47
11983	'Atpif1'	mRNA	-5.797874722	4.11E-04	15.42	6.5	9.96	13.15	17.58	428.3	7.24	10.38	9.1
11984	'Atp6v0c'	mRNA	-5.326003517	0.001479268	31.28	36.43	44.18	26.47	22.68	922.49	25.54	23.87	28.05
11991	'Hnrnpd'	mRNA	-2.353657772	0.04907309	1.74	0.79	0.8	2.23	1.92	7.4	1.65	1.22	2.81
11993	'Aup1'	mRNA	-10.8152364	5.93E-06	1.23	0.45	0.49	0.21	1.05	114.92	0	0.21	0.02
12010	'B2m'	mRNA	-8.126193862	2.60E-05	59.81	21.43	26.29	23.38	53.29	5537.25	17.36	33.01	17.09
12013	'Bach1'	mRNA	-3.679013954	0.00900386	1.25	0.56	2.23	1.28	0.93	9.7	0.64	1.23	0.75
12017	'Bag1'	mRNA	-5.033047833	0.00712549	0.82	0.28	0.42	0.13	0.93	21.78	0.16	1.08	1.04
12028	'Bax'	mRNA	-5.137077332	0.004021292	4.4	5.07	5.82	2.94	2.62	180.36	5.67	5.45	6.52
12033	'Bcap29'	mRNA	-2.299917495	0.026069227	16.91	5.11	4.33	7.63	10.94	18.05	3.86	8.04	4.1
12035	'Bcat1'	mRNA	-3.127063963	0.027211547	1.17	3.22	2.49	2.37	1.69	17.99	1.63	2.85	3.01
12039	'Bckdha'	mRNA	-4.730937024	0.028496991	0.05	0.07	0	0.46	0.02	4.24	0.48	0	0.09
12041	'Bckdk'	mRNA	-3.077434919	0.038037924	4.58	2.15	1.86	3.84	3.3	43.82	7.2	7.28	4.08
12045	'Bcl2a1b'	mRNA	-27.20858878	2.59E-20	0	0	0	0.52	0.26	116.92	0	0	0
12051	'Bcl3'	mRNA	-9.026982923	0.021046448	0.19	0	0	0	0	1.93	0	0	0
12070	'Bex3'	mRNA	-26.22231963	1.93E-11	0.26	0.24	0	0	0	46.4	0	0	0
12095	'Bglap3'	mRNA	2.557362894	0.010997582	0.74	0.7	0.57	0.18	0.45	0	1.23	1.94	1.94
121021	'Cspg4'	mRNA	-26.25658793	7.33E-13	0	0	0.01	0	0	4.2	0	0	0
12111	'Bgn'	mRNA	-6.734100583	9.37E-05	1.04	0.23	0.89	0.66	0.91	30.83	0.42	0.35	0.24
12116	'Bhmt'	mRNA	-26.70949555	5.61E-13	0.02	0.02	0	0	0.02	24.45	0	0	0
12140	'Fabp7'	mRNA	-7.406985211	1.79E-04	3.89	0.89	2.56	3.36	2.72	525.53	3.18	5.93	1.39
12153	'Bmp1'	mRNA	-26.48216501	1.95E-12	0	0.04	0.01	0	0.02	20.26	0	0	0
12175	'Bnip2'	mRNA	-3.351489015	0.021806077	5.37	8.85	8.58	5.24	3.97	65.85	7.89	9.78	8.78
12181	'Bop1'	mRNA	-6.010463376	0.001540171	0.45	0.55	0.17	0.15	0.73	27.57	0.56	0.79	0.12
12182	'Bst1'	mRNA	-27.96863746	6.82E-14	0	0	0.02	0	0.06	53.93	0	0	0
12192	'Zfp36l1'	mRNA	-5.68326032	4.41E-04	0.3	0.32	0.3	0.54	0.73	13.9	0.36	0.21	0.38
12193	'Zfp36l2'	mRNA	-6.231090469	3.79E-04	0.47	0.33	0.24	0.49	0.62	25.47	0.24	0.34	0.59
12215	'Bsg'	mRNA	-5.445654835	0.001788971	20.1	23.4	18.66	23.4	10.1	772.54	17.51	24.53	19.18
12227	'Btg2'	mRNA	-3.089194394	0.021137293	7.48	10.02	8.35	18.33	6.8	72.12	13.83	7.3	10.9
12229	'Btk'	mRNA	-2.130204873	0.046673999	13.95	23.5	22.39	13.03	30.87	49.17	17.57	16.76	14.11
12234	'Btrc'	mRNA	-2.50784282	0.030201866	7.29	6.14	6.64	5.55	7.04	20.34	3.52	6.51	4.15
12257	'Tspo'	mRNA	-8.31645368	1.88E-05	0.92	4.23	1.64	4.86	3.4	693.07	3.35	2.16	1.94
12258	'Serping1'	mRNA	-10.49193124	0.001272849	0	0	0	0.05	0	36.71	0	0	0.09
12259	'C1qa'	mRNA	-16.6891574	1.29E-06	0.09	0.04	0.21	0	1.33	1356.04	0	0.04	0
12260	'C1qb'	mRNA	-9.690847982	5.18E-06	7.18	6.14	6.3	4.44	12.69	3873.25	9.12	5.24	1.68
12262	'C1qc'	mRNA	-14.90968432	8.19E-10	0.18	0.08	0.61	0.22	3.65	2333.18	0.17	0.05	0.04
12265	'Ciita'	mRNA	-12.29151005	2.19E-04	0.13	0	0.04	0	0.02	32.84	0	0	0.01
12266	'C3'	mRNA	-12.07958163	4.06E-05	0	0	0.03	0.03	0.11	117.83	0.1	0	0
12267	'C3ar1'	mRNA	-29.61526055	5.34E-22	0.01	0	0.01	0.2	0.07	92.58	0	0	0
12268	'C4b'	mRNA	-11.08030381	1.71E-05	0.07	0	0.01	0	0.29	42.09	0.01	0.05	0.01
12273	'C5ar1'	mRNA	-28.05910565	4.56E-14	0	0	0.02	0	0.06	53.67	0	0	0
12301	'Cacybp'	mRNA	-3.504655423	0.007258899	4.65	1.76	2.74	2.67	3.06	16.25	2.03	2.05	1.29
12304	'Pdia4'	mRNA	-3.000911624	0.023017602	25.15	16.96	16.47	14.06	16.8	77.94	10.94	20.37	5.71
12306	'Anxa2'	mRNA	-7.145303896	1.87E-04	5.28	4.22	6.61	3.36	7.23	651.55	5.88	7.01	2.88
12314	'Calm2'	mRNA	-3.355534447	0.013355866	316.1	56.22	72.3	118.39	73.54	677.46	62.55	91.02	91.05
12315	'Calm3'	mRNA	-5.995551619	2.89E-04	0.64	0.49	0.67	0.78	1.01	17.53	0.09	0.46	0.4
12317	'Calr'	mRNA	-2.966568333	0.028124129	57.63	46.01	38.66	47.94	29.45	273.26	43.61	43.98	41.88
12322	'Camk2a'	mRNA	-9.99986482	0.002018115	0	0	0	0	0.02	11.61	0	0.04	0
12326	'Camk4'	mRNA	-5.22445926	0.001551404	0.05	0.1	0.07	0.13	0.03	0.84	0.05	0.01	0.02
12328	'Caml'	mRNA	-3.269894987	0.018825142	2.99	5.34	6.29	7.19	5.14	34.51	1.19	6.35	5.85
12332	'Capg'	mRNA	-11.51408413	3.56E-06	0.32	0.96	0.33	1.05	1.14	588.29	0.11	0.6	0
12333	'Capn1'	mRNA	-7.682782047	7.79E-04	0.03	0.01	0.41	0.6	0.32	7.93	0	0	0.14
12334	'Capn2'	mRNA	-28.54164527	3.72E-19	0	0	0.02	0.02	0.05	55.82	0	0	0
12336	'Capns1'	mRNA	-7.056558343	3.47E-04	0.64	0.23	0.03	0.43	0.43	77.3	0.3	0.76	0.82
12345	'Capzb'	mRNA	-6.005270827	8.42E-04	7.82	4.82	4.5	3.31	3.66	243.8	3.72	4.88	4.46
12350	'Car3'	mRNA	-9.981880593	9.11E-04	0	0.05	0	0.03	0.3	156.36	0	0.52	0
12359	'Cat'	mRNA	-6.596762298	1.50E-04	0.37	0.2	0.59	0.48	1.02	29.22	0.2	0.48	0.36
12362	'Casp1'	mRNA	-13.71464293	4.66E-05	0	0	0.26	0	0.06	106.85	0	0	0.03
12367	'Casp3'	mRNA	-6.810358612	1.64E-04	1.6	0.71	0.44	0.76	0.24	26.73	0.14	0.35	0.31
12368	'Casp6'	mRNA	-3.900665209	0.027820573	0.8	0.03	0.76	0.67	0.23	21.8	1.98	1.88	1.16
12389	'Cav1'	mRNA	-9.161431841	2.94E-05	0.49	0	0	0.02	1.01	6.98	0	0.02	0.01
12390	'Cav2'	mRNA	-24.62568804	2.97E-10	0	0.04	0.08	0	0	3.92	0	0	0
12394	'Runx1'	mRNA	-8.089899675	0.002154075	0	0	0	0.01	0.02	0.25	0	0	0
12406	'Serpinh1'	mRNA	-10.67669012	3.02E-04	0	0.02	0	0.02	0.02	41.63	0	0	0.09
12408	'Cbr1'	mRNA	-6.011716016	0.006365124	3.94	0.95	2.2	1.39	0.87	60.43	0	1.09	2.12
12417	'Cbx3'	mRNA	-4.222637229	0.006073987	21.88	20.49	19.96	12.47	16.98	204	16.25	15.07	17.9
12444	'Ccnd2'	mRNA	-8.841599718	2.99E-05	0.03	0	0	0.05	0.11	37.74	0.11	0.11	0.05
12445	'Ccnd3'	mRNA	-2.699487004	0.046563473	12.71	22.96	12.33	16.6	16.72	137.01	28.93	15.26	24.18
12450	'Ccng1'	mRNA	-4.756192698	0.002132692	2.07	1.99	2.82	1.81	4.83	48.95	2.84	1.42	2.19
12453	'Ccni'	mRNA	-3.218960586	0.027557587	2.07	1.14	1.77	2.88	1.82	25.62	2.01	3.03	4.67
12460	'Ccs'	mRNA	-6.563680233	0.006165629	0.18	0.51	0.43	0	0.3	84.63	0.95	1.35	0.74
12461	'Cct2'	mRNA	-3.131119998	0.016360903	61.51	22.74	28.63	29.49	41.58	174.86	18.51	41.99	15.28
12464	'Cct4'	mRNA	-3.91037043	0.010052865	14.79	10.51	14.56	10.23	15.64	185.04	16.55	17.51	9.69
12465	'Cct5'	mRNA	-3.602532845	0.007773644	82.9	27.81	39.86	31.67	42.52	230.51	19.36	37.56	13.8
12466	'Cct6a'	mRNA	-8.525617382	2.71E-05	1.57	0.09	0.93	0.4	1.27	177.06	0.6	0.85	0.2
12475	'Cd14'	mRNA	-29.0839505	3.61E-18	0	0	0.03	0.03	0.05	177.69	0	0	0
12476	'Cd151'	mRNA	-5.208400465	0.003259928	0.48	1.08	1.61	1.58	0.48	53.78	1.56	1.97	0.94
12481	'Cd2'	mRNA	-13.98334686	3.45E-04	0	0.04	0.04	0	0	194.89	0	0.04	0
12483	'Cd22'	mRNA	-24.68165127	3.45E-13	0.06	0	0	0	0.03	3.11	0	0	0
12484	'Cd24a'	mRNA	-11.16080205	5.65E-05	0.35	0.09	0.21	0.02	0.23	45.63	0.07	0	0
12489	'Cd33'	mRNA	-8.250153995	0.035169795	0	0	0	0	0	0.81	0	0	0
12491	'Cd36'	mRNA	-2.62768538	0.044630759	68.42	47.81	52.25	38.8	30.64	180.09	31.18	57.54	26.71
12492	'Scarb2'	mRNA	-4.205297596	0.011005603	0.54	0.55	0.96	0.64	0.52	16.79	1.26	0.75	1.17
12493	'Cd37'	mRNA	-11.01450457	4.91E-04	0	0	0	0	0.18	47.01	0	0.08	0
12494	'Cd38'	mRNA	-28.51116443	7.29E-14	0.01	0	0.01	0	0.03	60.62	0	0	0
12505	'Cd44'	mRNA	-12.29994418	3.98E-05	0.01	0	0.03	0.02	0.04	86.33	0	0	0.06
12506	'Cd48'	mRNA	-6.59319591	2.80E-04	3.83	1.16	0.87	2	2.6	155.54	1.25	2.82	1.69
12508	'Cd53'	mRNA	-10.1152437	8.48E-07	0	0.63	0.32	1.67	0.96	169.73	0.23	0.28	0.01
12512	'Cd63'	mRNA	-12.5811879	2.61E-06	0.32	0.1	0.05	0.32	0.68	1120.51	0.58	0	0.05
12514	'Cd68'	mRNA	-9.168705677	7.38E-06	4.76	3.16	1.74	3.48	2.73	912.37	0.82	1.47	3.13
12518	'Cd79a'	mRNA	-8.779438189	0.010425882	0	0	0.51	0	0.05	84.67	0	0	0.66
12520	'Cd81'	mRNA	-5.171237679	0.002033628	0.86	1.99	1.73	5.94	1.42	98.01	3.15	3.52	2.81
12527	'Cd9'	mRNA	-4.309198671	0.008702487	50.36	18.14	16.18	15.6	16.97	442.29	24.58	35.29	17.69
12539	'Cdc37'	mRNA	-5.425631795	0.001214794	3.32	2.67	3.61	4.98	2.8	113.92	2.08	2.89	4.73
12549	'Arhgap31'	mRNA	-27.26679859	9.67E-14	0.02	0	0	0	0.01	9.13	0	0	0
12562	'Cdh5'	mRNA	-8.746177283	0.007442824	0	0	0	0	0.02	0.68	0	0	0
12567	'Cdk4'	mRNA	-10.13507628	1.12E-05	0.71	0	0.49	0.82	0.24	217.72	0.64	0.04	0.04
12571	'Cdk6'	mRNA	-3.035360862	0.039787606	0.22	0.7	1.07	0.58	0.42	5.93	1.14	0.79	0.66
12575	'Cdkn1a'	mRNA	-3.693094958	0.021500947	1.41	2.71	1.07	0.7	1.33	19.47	1.43	1.04	2.82
12606	'Cebpa'	mRNA	-27.83663287	7.17E-14	0.02	0.02	0.02	0	0.05	42.57	0	0	0
12608	'Cebpb'	mRNA	-5.675476824	9.28E-04	0.06	0.14	0.06	0.28	0.22	5.34	0.06	0.09	0.21
12609	'Cebpd'	mRNA	-4.767761573	0.011197158	0.51	0.65	0.27	0.06	0.42	14.89	0.72	0.8	0.36
12616	'Cenpb'	mRNA	-8.717215437	6.46E-04	0	0	0.07	0.22	0.13	16.73	0	0	0.14
12628	'Cfh'	mRNA	-9.080303855	2.59E-05	0.12	0.02	0	0.04	0.12	44.18	0.11	0.05	0.13
12631	'Cfl1'	mRNA	-3.921470452	0.010995725	397.03	110.48	104.08	144.27	100.33	2070.17	145.08	185.01	152
12638	'Cftr'	mRNA	-2.843659215	0.030252299	0.96	0.55	1.23	0.64	1.88	6.03	1.06	0.67	1.49
12651	'Chkb'	mRNA	-25.84160798	9.27E-13	0	0.66	0.29	0	0.02	15.63	0	0	0
12654	'Chil1'	mRNA	-26.76888406	7.32E-12	0	0	0	0	0	32.51	0	0	0
12659	'Ovgp1'	mRNA	-7.033172773	7.85E-04	0.73	0.13	0.05	0.02	0.36	33.93	0.4	0.23	0.26
12686	'Elovl3'	mRNA	-5.640884583	0.01482631	0	0	0.04	0.98	0.09	0	0	0.02	0
12700	'Cish'	mRNA	-9.270746703	0.009787619	0.01	0	0.01	0	0	2.79	0	0	0.01
12702	'Socs3'	mRNA	-7.513721504	3.71E-04	0.09	0.1	0.38	0.04	0.17	41.83	0.42	0.15	0.21
12705	'Cited1'	mRNA	-11.36328658	8.66E-05	0	0.13	0.19	0	0.51	214.38	0	0.27	0.06
12709	'Ckb'	mRNA	-5.308544339	0.003112975	2.01	3.28	1.84	1.98	3.11	111.96	1.54	6.69	1.46
12721	'Coro1a'	mRNA	-26.93135003	4.95E-13	0	0	0	0	0.03	36.96	0	0	0
12722	'Clca3a1'	mRNA	-2.588998875	0.014163157	0.46	0.16	0.34	0.28	0.41	0.62	0.14	0.11	0.2
12750	'Clk4'	mRNA	-4.066057828	0.004397713	2.77	0.66	1.31	1	2.33	14.55	1.49	0.71	0.57
12757	'Clta'	mRNA	-6.401797796	4.87E-04	8.54	7.16	9.48	4.8	8.89	454.73	2.51	11.55	3.8
12759	'Clu'	mRNA	-28.80455619	7.85E-15	0.09	0.02	0	0	0.3	131.67	0	0	0
12768	'Ccr1'	mRNA	-25.47663367	6.67E-14	0	0	0	0	0.1	7.04	0	0	0
12774	'Ccr5'	mRNA	-7.144118573	0.016724186	0	0	0	0	0.19	0.27	0	0	0
12795	'Plk3'	mRNA	2.883420759	0.02002846	0.93	0.09	0.91	0.14	0.15	0	0.26	0.64	1.91
12798	'Cnn2'	mRNA	-9.025880849	0.007385515	0	0	0	0.02	0	1.99	0	0	0
12819	'Col15a1'	mRNA	-25.52436987	8.91E-17	0	0	0	0.01	0.01	4.09	0	0	0
12826	'Col4a1'	mRNA	-6.016675525	6.16E-04	0.4	0.34	0.32	0.55	0.62	31.02	0.5	0.5	0.66
12827	'Col4a2'	mRNA	-7.487555699	2.16E-04	0.01	0.01	0.04	0.31	0.03	14.6	0.2	0.02	0.07
12831	'Col5a1'	mRNA	-8.433645104	0.005650243	0	0	0	0	0	0.91	0	0	0.01
12833	'Col6a1'	mRNA	-13.32431941	2.93E-06	0	0	0	0.02	0.05	28.44	0	0	0.01
12846	'Comt'	mRNA	-5.939618332	5.81E-04	14.51	7.72	9.47	5.8	3.78	226.49	4.5	3.68	4.06
12856	'Cox17'	mRNA	-6.15547458	2.43E-04	27.29	14.94	8.77	17.45	21.92	686.08	8.48	11.52	12.13
12857	'Cox4i1'	mRNA	-6.948390943	1.16E-04	31.87	11.15	14.93	20.6	28.99	1425.42	12.06	21.94	5.82
12858	'Cox5a'	mRNA	-2.703957876	0.02264761	198.29	151.71	195.85	236.58	189.78	775.45	106.52	191.5	170.59
12859	'Cox5b'	mRNA	-3.482314184	0.009096204	105.09	69.98	66.14	86.23	140.57	718.76	54.16	99.13	84.58
12861	'Cox6a1'	mRNA	-3.323082678	0.018114116	420.58	192.19	185.53	210.53	286.76	2231.48	209.79	334.4	260.06
12866	'Cox7a2'	mRNA	-2.512521724	0.034201053	337.49	77.41	102.88	130.21	216.11	598.2	114.75	194.29	106.73
12867	'Cox7c'	mRNA	-6.196970688	3.00E-04	64.82	13.57	16.96	20.3	32.71	1075.86	12.8	21.92	15.21
12870	'Cp'	mRNA	-10.47318432	0.007377605	0	0	0	0	0	2.31	0	0	0
12876	'Cpe'	mRNA	-6.974282565	0.003835964	0.94	0.61	0.27	0	0.84	105.29	1.39	0.96	0.52
12894	'Cpt1a'	mRNA	-13.80386398	1.63E-05	0	0.23	0.11	0	0.23	36.79	0	0	0.01
12908	'Crat'	mRNA	-8.870368613	9.78E-06	0.11	0.03	0.32	0.33	0.39	109.37	0.24	0.23	0.06
12913	'Creb3'	mRNA	-8.167877987	1.47E-04	0.45	0.91	0.22	0.74	0.11	204.95	0.63	0.56	1.27
12925	'Crip1'	mRNA	-12.41874212	1.44E-06	0.15	0.14	0.88	6.77	11.28	9971.46	5.16	0	1.16
12927	'Bcar1'	mRNA	1.142634973	0.043929706	12.01	21.43	14.85	11.27	10.54	1.52	21.23	17.79	21.88
12934	'Dpysl2'	mRNA	-4.510073402	0.009306726	0.68	0.48	0.51	0.49	0.16	11.15	0.28	0.63	0.78
12946	'Cr1l'	mRNA	-3.674229716	0.011897861	25.29	12.04	11.45	10.43	11.73	120.91	9.85	16.01	8.02
12953	'Cry2'	mRNA	-5.745843621	0.015238174	0.48	0.82	0.75	0.02	0.02	33.14	0.04	0.84	0.53
12972	'Cryz'	mRNA	-5.533311652	8.09E-04	0.19	0.47	0.51	0.73	0.59	18.89	0.53	0.51	0.25
12978	'Csf1r'	mRNA	-10.24743299	0.006217234	0.01	0.01	0.02	0	0	49.37	0	0.14	0
12983	'Csf2rb'	mRNA	-28.69626091	7.36E-14	0	0	0.01	0	0.02	42.7	0	0	0
12984	'Csf2rb2'	mRNA	-5.769753597	0.027778721	0	0	0	0.02	0.01	0.13	0	0	0
12986	'Csf3r'	mRNA	-4.480888341	0.005353342	0.05	0.04	0.06	0.08	0.05	0.71	0.04	0.03	0.04
13002	'Dnajc5'	mRNA	-2.88047415	0.031418751	3.74	7.13	4.61	6.07	5.39	38.02	4.59	7.48	7.05
13003	'Vcan'	mRNA	-6.78650592	0.011408232	0	0	0.04	0	0.05	0.31	0	0	0.01
13010	'Cst3'	mRNA	-10.41950006	1.48E-06	5.63	1.45	3.17	4.22	14.93	3569.64	2	6.3	0.47
13012	'Cst8'	mRNA	-13.91302498	3.52E-05	0	0	0.07	0	0.8	699.7	0	0.15	0
13014	'Cstb'	mRNA	-9.849849523	1.74E-06	4.95	0.8	1.73	6.41	3.78	1257.81	1.58	0.38	2.74
13030	'Ctsb'	mRNA	-7.829954654	8.11E-05	4.06	6.06	8.35	4.67	8.51	1608.25	8.52	7.91	6.3
13032	'Ctsc'	mRNA	-10.46684855	1.47E-05	0.01	0.01	0	0.11	0.37	69.16	0.08	0.06	0
13033	'Ctsd'	mRNA	-6.235567411	0.001108108	5.16	20.17	12.85	12.89	19.47	2040.64	51.1	22.28	19.96
13039	'Ctsl'	mRNA	-10.34380265	1.22E-06	1.37	0.14	0.58	0.34	1.63	701.62	0.46	0.13	0.31
13040	'Ctss'	mRNA	-17.76595961	3.57E-09	0.04	0.04	0.29	0.26	1.65	2169.25	0	0.03	0
13043	'Cttn'	mRNA	-3.824048741	0.01293532	2.87	3.8	2.01	2.49	3.89	55.13	4.43	3.25	5.17
13057	'Cyba'	mRNA	-12.78477614	5.35E-08	0.88	0	0.4	0.99	2.22	2807.66	0.47	0.08	0.82
13058	'Cybb'	mRNA	-9.418115417	2.34E-04	0.58	0	0.21	0.12	0.23	136	0.22	0	0.46
13070	'Cyp11a1'	mRNA	-10.31648154	2.67E-06	0.94	0.77	1.09	0.79	1.62	1514.32	0.27	0.72	1.59
13077	'Cyp1a2'	mRNA	5.856636216	0.04901861	0	0	0	0	0	0	0.28	0	1.54
13078	'Cyp1b1'	mRNA	-4.724129907	0.007361249	0.45	0.73	0.99	0.74	0.64	40.29	1.24	0.71	2.27
13110	'Cyp2j6'	mRNA	-26.70948341	8.14E-12	0	0	0	0	0	13.47	0	0	0
13113	'Cyp3a13'	mRNA	-7.961412262	7.85E-04	0.01	0	0.01	0.02	0.01	2.47	0.03	0.01	0
13121	'Cyp51'	mRNA	-7.040164218	3.02E-04	1.01	1.71	0.92	2.18	0.76	229.87	2.46	1.35	2.2
13135	'Dad1'	mRNA	-2.389321936	0.031079996	333.33	130.13	150.62	174.43	339.97	670.09	148.33	233.01	151.16
13169	'Dbnl'	mRNA	-8.333499961	0.026260662	0.3	0.29	0.1	0	0	18.46	0	0	0.2
13175	'Dclk1'	mRNA	4.336113618	0.010528808	0	0.1	0	0	0.01	0	0.02	0.11	0.17
13177	'Eci1'	mRNA	-3.132924042	0.015002052	2.42	4.15	3.47	4.59	5.35	26.65	3.96	4.5	2.93
13179	'Dcn'	mRNA	-4.883206322	0.003662842	1.55	5.09	0.81	4.34	0.91	66.46	3.01	2.88	1.73
13200	'Ddost'	mRNA	-4.864704852	0.006265638	8.35	8.17	8.14	6.14	3.97	310.02	14.12	11.84	10.79
13202	'Ddt'	mRNA	-4.204524642	0.002667838	8.35	1.74	2.6	4.68	8.15	48.66	1.92	3.81	3.82
13211	'Dhx9'	mRNA	-4.496645592	0.001929781	1.53	1.17	2.36	0.9	1.16	6.96	0.29	0.72	0.11
13346	'Des'	mRNA	-9.900958988	0.011333825	0	0	0	0	0	2	0	0	0
13347	'Dffa'	mRNA	1.260987894	0.027149248	1.18	3.46	1.04	1.43	0.9	0.41	2.7	2.43	2.2
13353	'Dgcr6'	mRNA	-5.268860227	0.003033898	3.5	1.75	2.09	1.42	0.92	63.07	1.89	2.61	1.16
13358	'Slc25a1'	mRNA	-4.007396546	0.01699456	1.43	1.9	1.72	2.42	1.52	43.25	4.37	4.32	0.72
13360	'Dhcr7'	mRNA	-6.501617656	2.97E-04	0.5	0.45	0.53	0.87	1.25	60.93	1.28	0.5	0.25
13411	'Dnah11'	mRNA	-2.226181005	0.041609221	1.61	1.88	2.71	6.48	4.35	18.5	4.18	2.93	4.63
13423	'Dnase2a'	mRNA	-26.45808787	1.44E-13	0	0.18	0	0	0.08	24.56	0	0	0
13424	'Dync1h1'	mRNA	-7.088995496	1.07E-04	0.1	0.17	0.11	0.37	0.1	9.68	0.16	0.07	0.02
13437	'Dnpep'	mRNA	-5.54345395	0.001010813	0.26	0.08	0.23	0.52	0.54	12.2	0.46	0.35	0.1
13448	'Dok1'	mRNA	-27.91500093	6.94E-14	0	0	0	0	0.11	68.67	0	0	0
13476	'Reep5'	mRNA	-3.647080593	0.010813722	10.18	12.66	10.23	10.98	16.41	135.41	11.85	15.45	11.81
13478	'Dpagt1'	mRNA	-4.380854507	0.038239217	0.02	0.76	0.02	0.91	0	7.3	1.14	0.2	0.18
13481	'Dpm2'	mRNA	-3.040633886	0.01665969	26.12	16.86	16.54	21.93	15.58	89.59	15.59	17.3	8.61
13494	'Drg1'	mRNA	-7.848736174	3.37E-06	1.47	2.52	1.27	2.37	4.26	106.13	0.63	0.57	0.4
13557	'E2f3'	mRNA	-7.822666367	0.001910868	0.02	0.02	0.02	0.05	0	1.1	0.01	0	0.01
13595	'Ebp'	mRNA	-6.590145996	6.68E-04	1.23	0.92	1.09	0.17	1.19	69.05	0.53	0.88	1.05
13601	'Ecm1'	mRNA	-14.46631337	9.63E-10	0.27	0.11	0.04	0.18	1.2	857.1	0.02	0.05	0.06
13602	'Sparcl1'	mRNA	-8.144453625	0.020420735	0.01	0	0	0	0	1.14	0	0	0.01
13609	'S1pr1'	mRNA	-10.24372697	2.25E-04	0	0.01	0.01	0.01	0.18	27.56	0.08	0	0
13618	'Ednrb'	mRNA	-5.305155445	0.001277332	5.77	3.43	4.33	6.35	3.17	125.85	4.57	3.97	2.53
13627	'Eef1a1'	mRNA	-7.483948166	7.00E-05	29.91	22.48	21.96	22.39	26.98	2695.85	13.65	26.04	11.87
13629	'Eef2'	mRNA	-5.659643402	0.001047475	17.09	13.73	14.37	12.51	12.84	512.13	6.12	17.21	11.71
13641	'Efnb1'	mRNA	-3.442431052	0.041704792	0.2	0.62	0.56	0.23	0.6	11.49	0.97	0.71	1.99
13660	'Ehd1'	mRNA	-7.484287803	3.33E-04	0.11	0.43	0.35	0.04	0.24	41.17	0.2	0.23	0.35
13663	'Ei24'	mRNA	-3.414268168	0.042642591	1.33	0.87	0.74	0.85	0.45	13.09	0.96	0.39	2.95
13664	'Eif1a'	mRNA	-6.078489524	0.003161417	1.06	0.25	0.9	0.01	1.23	36.63	1.08	0.25	0.49
13665	'Eif2s1'	mRNA	-2.495070656	0.032289525	18.02	16.6	19.07	16.46	18.09	52.75	11.38	19.21	7.44
13685	'Eif4ebp1'	mRNA	-3.459341413	0.015716735	2.17	1.25	1.52	1.09	1.97	13.78	1.67	1.63	1.18
13706	'Cela2a'	mRNA	4.729937694	0.020580336	0	0.4	0.46	0	0	0	0.46	1.22	0.24
13730	'Emp1'	mRNA	-12.81999074	9.52E-04	0	0	0	0	0	29.82	0	0	0.01
13732	'Emp3'	mRNA	-30	5.06E-20	0.07	0	0.13	0.07	1.96	1103.28	0	0	0
13733	'Adgre1'	mRNA	-28.37453249	9.84E-16	0.01	0	0	0	0.89	56.33	0	0	0
13804	'Endog'	mRNA	-6.098876428	0.018718987	0.54	0.11	1.02	1.01	0.55	0	0	0	0
13805	'Eng'	mRNA	-27.16720979	4.31E-13	0	0	0.01	0	0.01	19.78	0	0	0
13806	'Eno1'	mRNA	-5.88533401	0.00111487	13.4	12.25	11.93	7.53	6.03	496.94	10.41	9.6	8.99
13808	'Eno3'	mRNA	-7.47404738	8.49E-05	0.06	0.05	0.04	0.06	0.09	25.34	0.05	0.03	0.04
13819	'Epas1'	mRNA	-26.29876198	6.11E-17	0.11	0.11	0	0.01	0.01	6.61	0	0	0
13836	'Epha2'	mRNA	-5.259171362	0.006465473	0.1	0.05	0	0.12	0.02	7.26	0.26	0.15	0.18
13844	'Ephb2'	mRNA	-24.70228756	2.61E-10	0.01	0.01	0	0	0	0.99	0	0	0
13849	'Ephx1'	mRNA	-27.35832325	3.41E-17	0	0	0	0.02	0.02	47.8	0	0	0
13850	'Ephx2'	mRNA	-9.799915543	2.34E-05	3.12	0.88	1.19	0.02	0.62	315.15	0.27	0.39	0.55
13864	'Nr2f6'	mRNA	-27.22125305	4.18E-13	0	0	0	0	0.03	40	0	0	0
13885	'Esd'	mRNA	-7.376698306	1.22E-04	2.42	0.94	0.2	2.01	1.76	109.02	0.08	1.79	0.87
14000	'Drosha'	mRNA	-2.915115222	0.024942677	5.64	2.14	1.94	2.9	3.02	16.11	1.72	2.72	3.6
14004	'Chchd2'	mRNA	-5.885319742	8.54E-04	55.4	11.46	9.06	14.26	15.65	831.17	14.99	21.15	12.22
14011	'Etv6'	mRNA	2.473407667	0.003682687	0.32	0.13	0.09	0.11	0.13	0	0.71	0.43	0.61
14017	'Evi2a'	mRNA	-28.62401084	1.70E-19	0.18	0	0	0.06	0.17	143.91	0	0	0
140481	'Man2a2'	mRNA	-9.137459649	3.09E-05	0.01	0.06	0.04	0.11	0.01	21.24	0.08	0.04	0.01
14051	'Eya4'	mRNA	-6.530114924	4.19E-04	1.69	0.87	1.22	0.18	1.89	55.35	0.81	0.52	0.76
14057	'Sfxn1'	mRNA	-7.408645843	1.36E-04	0.03	0	0.82	0.53	0.76	94.68	0.91	0.3	0.71
140570	'Plxnb2'	mRNA	-3.6551529	0.008856994	1.35	1.33	1.16	1.81	2.06	15.71	0.98	1.49	2.03
14058	'F10'	mRNA	-14.2578439	2.97E-06	0	0.02	0.07	0	0.15	170.7	0	0.02	0.02
14066	'F3'	mRNA	-26.19709466	4.08E-16	0	0	0	0.02	0.02	36.15	0	0	0
14067	'F5'	mRNA	-6.737148121	0.019222154	0.1	0.09	0.15	0	0.03	10.47	0.17	0.17	0
14068	'F7'	mRNA	-27.75312633	5.34E-14	0	0	0	0	0.09	59.33	0	0	0
140740	'Sec63'	mRNA	-2.224432389	0.042201024	3.67	0.65	0.94	2.86	2.31	6.56	1.4	1.66	2.77
14077	'Fabp3'	mRNA	-27.81969415	3.73E-19	0.16	0	0.08	0.31	0.23	215.12	0	0	0
140780	'Bmp2k'	mRNA	-2.475387008	0.037526958	12.84	8.62	7.15	11.76	12.79	45.29	9.63	9.38	14.11
140792	'Colec12'	mRNA	-5.864645075	6.26E-04	0.73	0.43	0.45	0.74	0.86	32.21	0.73	0.69	0.51
140859	'Nek8'	mRNA	5.829860908	0.007363357	0.16	1.13	0.05	0	0	0	0.03	0.36	0.77
140904	'Caln1'	mRNA	-3.141880937	0.023634862	11.43	27.69	30.87	19.46	18.71	184.54	25.95	21.72	22.56
14104	'Fasn'	mRNA	-2.799927332	0.038486767	0.42	0.65	0.4	0.23	1.03	3.15	0.73	0.39	0.6
14109	'Fau'	mRNA	-5.248991302	0.001051126	188.1	92.53	86.36	126.64	197.92	3710.14	92.2	144	94.53
14113	'Fbl'	mRNA	-4.386926396	0.011432112	5.66	3.52	2.36	1.18	2.16	67.69	1.96	4.49	4.78
14127	'Fcer1g'	mRNA	-12.82376063	5.73E-07	0	0.08	0.16	1.05	2.3	1642.37	0.08	0	0.7
14131	'Fcgr3'	mRNA	-9.861009423	2.51E-05	0.37	0.63	0.29	0.03	1.85	862.11	1.19	0.54	1.19
14132	'Fcgrt'	mRNA	-8.359009411	0.003676673	0.05	0.05	0	0	0	18.43	0.14	0.03	0.02
14133	'Fcna'	mRNA	-13.24978458	4.87E-07	0.03	0.07	0.2	0.1	1.41	737.57	0.23	0	0.03
14148	'Fdx1'	mRNA	-3.113450019	0.014616787	50.55	38.27	46.03	45.16	39.26	244.42	32.16	34.04	31.82
14149	'Fdxr'	mRNA	-27.92208115	1.79E-19	0.04	0.02	0.27	0.04	0.33	104.69	0	0	0
14151	'Fech'	mRNA	-6.266630268	6.01E-04	0.97	0.36	0.94	0.38	1.33	53.99	1.24	0.51	0.58
14156	'Fen1'	mRNA	-5.567936255	0.001125964	3.14	2.51	3.02	1.53	2.06	51.42	0.77	2.09	0.32
14159	'Fes'	mRNA	-28.65645471	2.31E-18	0.01	0	0	0.01	0.04	73.8	0	0	0
14160	'Lgr5'	mRNA	-7.029326779	2.42E-04	0.23	0.11	0.16	0.04	0.16	9.71	0.11	0.08	0.06
14190	'Fgl2'	mRNA	-10.5997057	5.00E-05	0	0	0	0.01	0.01	13.69	0.01	0	0.02
14201	'Fhl3'	mRNA	-9.900958988	0.011333825	0	0	0	0	0	4	0	0	0
14208	'Ppm1g'	mRNA	-3.8167716	0.027319187	0.33	0.63	0.74	0.36	0.54	16.78	1.62	0.59	1.92
14219	'Ccn2'	mRNA	-10.56739463	0.004225807	0.15	0	0	0	0	7.82	0	0.02	0
14226	'Fkbp1b'	mRNA	-5.03479055	0.035921321	0.51	0	0	0	1.2	9.68	0	0.34	0.69
14227	'Fkbp2'	mRNA	-7.889739878	2.42E-05	10.7	2.57	2.66	6.2	7.27	574.33	0.95	3.93	3.37
14230	'Fkbp10'	mRNA	-12.18222508	1.05E-04	0	0.05	0	0	0.11	20.22	0	0	0.01
14232	'Fkbp8'	mRNA	-4.116670018	0.013166073	1.46	0.56	0.7	2.6	1.22	40.66	2.52	0.93	4.8
14239	'Foxs1'	mRNA	-26.30436093	9.00E-13	0	0	0	0	0.03	34.71	0	0	0
14247	'Fli1'	mRNA	-7.532500297	0.001255138	0	0.07	0	0.07	0.05	0.41	0	0	0
14252	'Flot2'	mRNA	-4.441601953	0.004964903	1.36	1.34	0.89	1	0.66	17.8	0.67	0.95	1.15
14261	'Fmo1'	mRNA	-8.517771803	0.029581633	0.12	0	0	0	0	1.68	0	0	0
14268	'Fn1'	mRNA	-9.157431545	4.78E-06	0.37	0.76	0.41	1.08	1.38	304.11	0.66	0.8	0.35
14270	'Srgap2'	mRNA	-3.941441502	0.007656095	1.44	1.46	0.62	1.38	0.81	12.49	0.84	0.89	1.24
14275	'Folr1'	mRNA	-6.487762946	8.68E-04	0	0	0.36	0.97	0.37	0.26	0	0	0
14276	'Folr2'	mRNA	-13.08894457	1.36E-05	0	0	0	0.04	0.08	212.86	0.07	0	0
14284	'Fosl2'	mRNA	-6.643511444	0.009136272	0.02	0	0.03	0	0.17	3.69	0.08	0	0.04
14300	'Frg1'	mRNA	-4.135370499	0.001993043	32.23	14.98	17.68	28.1	31.16	205.33	12.76	14.84	15.27
14313	'Fst'	mRNA	-25.63211378	5.40E-11	0	0	0	0	0	8.49	0	0	0
14319	'Fth1'	mRNA	-9.826418551	1.12E-06	22.93	15.05	15.51	26.91	28.2	8308.93	7.57	11.14	12.52
14325	'Ftl1'	mRNA	-8.901049219	9.54E-06	445.82	39.87	30.91	80.82	94.83	24822.36	44.94	51.77	80.95
14356	'Timm10b'	mRNA	-4.428787337	0.003426704	10.16	3.75	4.6	6.1	8.77	102.41	4.06	6.62	4.11
14357	'Dtx1'	mRNA	-27.76281157	2.20E-18	0	0	0	0.04	0.01	28.18	0	0	0
14370	'Fzd8'	mRNA	-27.26504869	5.32E-15	0.01	0	0	0	0.32	21.72	0	0	0
14375	'Xrcc6'	mRNA	-3.527162739	0.007290569	17.17	8.31	10.41	11.43	10.24	67.06	6.03	8.6	6.86
14376	'Ganab'	mRNA	-3.078966887	0.028317797	2.39	5.15	2.61	1.98	3.76	23.52	4.5	2.35	3.28
14394	'Gabra1'	mRNA	-6.57218286	0.012026248	0.02	0	0	0.39	0.08	0	0	0	0
14428	'Galr2'	mRNA	-3.802828072	0.013426869	0.88	0.11	0.08	0.07	0.11	0.58	0.05	0.03	0.05
14430	'Galt'	mRNA	-5.57795134	0.003551361	0.62	1.02	1.22	0.29	0.51	49.51	1.1	1.62	0.83
14431	'Gamt'	mRNA	-6.122773753	0.049847139	0	0	0.47	0	0.37	0.47	0	0	0
14433	'Gapdh'	mRNA	-5.192593269	0.001989484	61.72	111.04	100.94	57.13	77.97	2256.95	85.77	82.88	46.98
14451	'Gas1'	mRNA	-27.94439821	6.83E-14	0.01	0.01	0	0	0.04	38.41	0	0	0
14457	'Gas7'	mRNA	-8.892750735	0.001109357	0	0.01	0.02	0	0.06	8.36	0.03	0.03	0
14462	'Gata3'	mRNA	-3.017492243	0.016319964	18.1	21.89	21.38	30.01	24.32	133.82	23.8	19.15	20.36
14465	'Gata6'	mRNA	-5.783454509	5.15E-04	0.14	0.5	1.44	1.05	1.04	29.37	0.51	0.95	0.4
14466	'Gba'	mRNA	-12.20854928	4.70E-05	0	0.74	0.36	0	0.04	88.5	0	0.04	0.03
14468	'Gbp2b'	mRNA	-10.25156526	2.78E-04	0.47	0.02	0	0.67	0.02	53.77	0	0.15	0
14469	'Gbp2'	mRNA	-27.85196301	6.77E-19	0	0	0.02	0.02	0.15	51.49	0	0	0
14470	'Rabac1'	mRNA	-2.66289107	0.031589171	54.79	34.1	27.51	46.31	38.11	187.83	28.88	49.2	35.98
14533	'Bloc1s1'	mRNA	-6.309727962	0.001009859	9.85	4.25	3.44	3.78	2.17	307.99	2.35	8.43	2.24
14581	'Gfi1'	mRNA	3.907647313	0.02313437	0	0	0	0.02	0	0	0.12	0.08	0.43
14588	'Gfra4'	mRNA	1.877353812	0.001630108	12.58	4.45	3.5	1.98	1.69	0.91	6.34	7.23	9.69
14590	'Ggh'	mRNA	-7.124971008	0.022914033	0	0	0	0	0.03	8.56	0	0.21	0
14593	'Ggps1'	mRNA	-2.946532304	0.017556077	5.95	3.33	4.48	4.2	7.27	31.22	4.26	4.29	4.15
14595	'B4galt1'	mRNA	-5.670015567	0.001562106	1.11	0.6	0.62	0.8	0.67	41.89	0.7	0.55	1.6
14605	'Tsc22d3'	mRNA	-15.47392302	1.33E-07	0.07	0.05	0.02	0.07	0.23	237.73	0	0	0.02
14609	'Gja1'	mRNA	-10.3323529	6.56E-06	0.08	0	0.01	0.04	0.18	88.4	0.1	0.12	0.01
14628	'Ostm1'	mRNA	-5.525659527	8.58E-04	2.02	0.7	1.4	1.29	1.35	31.9	0.8	1.29	0.33
14634	'Gli3'	mRNA	-2.250850742	0.005570279	29.12	11.2	22.79	27.69	45.16	26.39	18.01	5.48	10.34
14645	'Glul'	mRNA	-5.62158198	9.05E-04	7.08	2.59	2.44	3.28	4.06	137.09	3.53	2.62	3.54
14651	'Hagh'	mRNA	-6.456976206	5.52E-04	4.19	2.13	2.23	1.2	0.45	75.41	0.99	1.03	1
14661	'Glud1'	mRNA	-2.560105942	0.040549821	16.71	8.54	8.39	13.98	13.22	65.22	12.58	13.28	16.59
14667	'Gm2a'	mRNA	-10.58023696	3.27E-07	0.78	0.67	0.84	1.55	1.08	575.66	0.47	0.36	0.45
14676	'Gna15'	mRNA	-25.95317437	8.67E-13	0	0	0	0	0.02	13.31	0	0	0
14681	'Gnao1'	mRNA	-6.346732589	0.002711326	0.28	0.03	0.11	0.01	0.35	0.13	0	0	0.01
14682	'Gnaq'	mRNA	-2.507385244	0.045671783	1.96	1.23	3.02	1.96	3.06	11.72	2.27	2.38	3.28
14693	'Gnb2'	mRNA	-4.272752992	0.010175085	5.46	3.83	3.18	10.68	3.94	179.45	7.41	7.15	17.95
14694	'Rack1'	mRNA	-2.560382571	0.044416418	118.27	89	99.53	101.41	78.19	466.34	79.37	106.7	114.35
14695	'Gnb3'	mRNA	-9.322347333	9.85E-04	0	0	0	0.48	0.02	54.14	0.29	0	0
14700	'Gng10'	mRNA	-3.938537798	0.008535058	9.48	3.86	3.64	10.03	4.22	68.14	4.68	2.14	9.32
14701	'Gng12'	mRNA	-2.907401942	0.020795614	35.91	21.16	33.1	32.66	38.25	175.12	25.44	31.39	32.45
14702	'Gng2'	mRNA	-5.76075217	0.00314393	0.48	0.2	0	0.32	0.22	10.86	0.01	0.15	0.54
14707	'Gng5'	mRNA	-2.648808211	0.021781717	414.16	284.16	292.23	285.35	550.34	1260.77	224.56	377.88	209.91
14708	'Gng7'	mRNA	-10.48736693	3.45E-04	0	0	0	0.01	0.06	42.04	0	0	0.1
14710	'Gngt2'	mRNA	-30	3.45E-22	0.14	0.13	0.14	1.94	2.84	2436.16	0	0	0
14727	'Lilr4b'	mRNA	-14.03559189	2.57E-05	0	0	0.04	0	0.16	144.79	0.03	0	0
14728	'Lilrb4a'	mRNA	-29.08788803	7.01E-15	0.03	0	0	0	0.3	196.38	0	0	0
14732	'Gpam'	mRNA	-6.956887753	7.62E-04	0.18	0.08	0.3	0.31	0.01	14.5	0.22	0.07	0.11
14733	'Gpc1'	mRNA	-3.47162723	0.028805885	0.13	0.41	0.12	0.21	0.37	2.52	0.04	0.49	0.29
14735	'Gpc4'	mRNA	-7.56183131	2.36E-04	0.09	0.19	0.02	0.23	0.01	34.79	0.12	0.11	0.14
14739	'S1pr2'	mRNA	-7.714259507	0.003122576	0	0	0.04	0	0.04	26.41	0.06	0.36	0.01
14744	'Gpr65'	mRNA	-27.00458945	4.75E-13	0	0	0.02	0	0.02	29.21	0	0	0
14751	'Gpi1'	mRNA	-5.770045738	4.64E-04	2.9	4	6.1	3.22	4.67	114.19	2.43	2.52	2.37
14755	'Pigq'	mRNA	-2.761243792	0.047067216	9.27	9.62	7.95	6.31	6.14	56.98	9.32	11.74	7.29
14768	'Lancl1'	mRNA	-2.695084971	0.014272079	7.19	5.56	5.76	7.05	9.45	21.16	5.59	5.2	3.31
14775	'Gpx1'	mRNA	-8.618262662	9.74E-06	38.78	10.03	14.65	25.69	22.24	4536.06	12.27	13.76	13.46
14778	'Gpx3'	mRNA	-3.126398132	0.026081205	83.01	211.98	113.69	137.99	120.65	1149.55	208.23	126.82	145.74
14782	'Gsr'	mRNA	-4.716977508	0.005051191	0.66	0.7	0.92	1.1	0.7	27.04	1.45	1.52	0.6
14784	'Grb2'	mRNA	-4.830265593	0.002875299	2.84	0.75	1.04	1.78	2.16	48.72	1.75	1.63	2.59
14790	'Grcc10'	mRNA	-7.573784626	9.14E-05	8.9	2.28	4.6	2.26	8.07	536.62	1.04	4.23	4.27
14791	'Emg1'	mRNA	-3.071430079	0.019449426	24.27	9.3	10.8	9.81	13.08	70.46	9.98	11.56	9.65
14792	'Lpcat3'	mRNA	-8.390645984	0.00111501	0.05	0.32	0.43	0	0.39	11.27	0	0.09	0.03
14794	'Spsb2'	mRNA	-26.91308139	5.65E-12	0.04	0	0	0	0	58.06	0	0	0
14797	'Tle5'	mRNA	-6.135494853	5.62E-04	1.4	1.35	1.03	1.23	2.37	65.24	0.32	0.73	2.16
14806	'Grik2'	mRNA	-4.635124192	0.003927542	0.67	0.72	0.55	0.59	0.28	3.39	0.33	0.1	0.02
14809	'Grik5'	mRNA	-3.06638345	0.02277662	0.05	0.16	0.09	0.05	0.14	0.25	0.05	0.04	0.01
14815	'Nr3c1'	mRNA	-3.321131964	0.019587175	1.73	2.56	2.28	2.52	4.02	25.25	3.12	1.79	4.96
14827	'Pdia3'	mRNA	-2.44448682	0.038708856	41.03	38.49	31.03	28.4	37.77	115.9	29.03	36.55	19.33
14859	'Gsta3'	mRNA	-8.890247335	0.018616678	0	0	0	0	0	25.35	0	0.16	0
14862	'Gstm1'	mRNA	-11.54434486	4.04E-06	0.07	0.03	0	0.07	0.4	150.32	0.1	0.07	0
14863	'Gstm2'	mRNA	-8.91481806	0.002302681	0.09	0.09	0	0	0.31	202.71	0.94	0	0.51
14867	'Gstm6'	mRNA	-3.703567528	0.040431745	0.52	0.74	1.06	0.39	0.13	9.91	0.94	0.82	0.43
14870	'Gstp1'	mRNA	-1.601147194	0.038670641	177.61	57.38	75.04	77.48	259.05	94.59	49.48	82.4	85.74
14871	'Gstt1'	mRNA	-27.36308816	2.46E-19	0	0	0.16	0.32	0.11	88.43	0	0	0
14872	'Gstt2'	mRNA	-4.73890998	0.006490374	1.44	0.96	2.2	0.41	1.87	53.17	1.21	2.49	0.49
14873	'Gsto1'	mRNA	-6.511187618	4.45E-04	1.2	0.63	0.27	0.68	0.79	58.15	0.8	1.02	0.36
14886	'Gtf2i'	mRNA	-9.027715382	1.05E-04	0.09	0.07	0.02	0.04	0.3	21.94	0	0.09	0.08
14913	'Guca1a'	mRNA	-24.89932776	1.88E-10	0	0	0	0	0	20.5	0	0	0
14916	'Guca2b'	mRNA	-26.16533399	2.14E-11	0	0	0	0	0	76.82	0	0	0
14960	'H2-Aa'	mRNA	-8.860722451	9.77E-06	2.69	1.72	2.73	3.97	3.99	998.47	1.72	3.61	1.98
14961	'H2-Ab1'	mRNA	-15.95060627	2.30E-06	0.04	0.07	0.04	0	1.26	686.28	0.04	0	0
14962	'Cfb'	mRNA	-29.84788692	4.24E-20	0	0	0.02	0.03	0.14	176.75	0	0	0
14964	'H2-D1'	mRNA	-14.58944895	5.96E-10	0.1	0.12	0.34	0.41	1.73	2295.22	0.14	0.17	0.05
14969	'H2-Eb1'	mRNA	-11.03865441	1.23E-07	1.31	0.57	0.1	0.51	3.03	450.07	0.4	0.21	0.12
14972	'H2-K1'	mRNA	-5.322274927	0.004535214	6.46	8.97	8.64	5.77	7.88	588.44	9.63	8.73	32.24
14977	'Slc39a7'	mRNA	-6.080541803	0.001325469	0.42	0.08	0.14	0.36	0.29	26.79	0.55	0.09	0.68
14998	'H2-DMa'	mRNA	-7.439457571	1.20E-04	0.57	0.24	0.65	0.21	0.28	194.45	0.59	0.42	0.43
14999	'H2-DMb1'	mRNA	-7.723749	0.048855711	0	0	0	0	0	1.2	0	0	0
15000	'H2-DMb2'	mRNA	-6.880026934	0.039427803	0	0.06	0	0.03	0	0.61	0	0	0
15006	'H2-Q1'	mRNA	-8.937198356	0.012147966	0	0	0	0	0	4.22	0	0	0.03
15018	'H2-Q7'	mRNA	-26.34265736	1.56E-11	0	0	0.04	0	0	37.39	0	0	0
15039	'H2-T22'	mRNA	-6.732127417	4.07E-04	0.96	0.49	0.8	0.74	0.49	120.37	0.61	0.45	1.16
15040	'H2-T23'	mRNA	-3.612950606	0.007255627	29.75	11.26	24.01	14.57	20.73	116.8	15.78	6.92	11.85
15108	'Hsd17b10'	mRNA	-6.468053164	6.16E-04	2.97	1.42	1.51	1.41	2.26	99.46	3.09	0.32	0.5
15109	'Hal'	mRNA	-28.00995743	4.16E-18	0	0	0	0.03	0.06	90.65	0	0	0
15115	'Hars'	mRNA	-3.661508023	0.013474487	4.53	13.3	6.9	5.74	5.91	74.87	6.49	7.19	7.44
15122	'Hba-a1'	mRNA	-8.599483751	2.39E-05	0.1	0	0	6.46	1.29	664.96	0.83	1.3	3.82
15139	'Hc'	mRNA	3.907614062	6.14E-04	0.44	0.58	0.63	0.09	0.01	0.04	0.64	1	0.92
15159	'Hccs'	mRNA	-4.984162247	0.001099711	2.66	3.86	2.14	4.82	5.04	79.26	3.07	3.35	1.96
15162	'Hck'	mRNA	-7.975090304	0.003682817	0.2	0	0.08	0.04	0.02	47.19	0.63	0.02	0
15170	'Ptpn6'	mRNA	-6.777545934	3.69E-04	2.64	2.1	2.8	1.94	1.57	163.85	2.31	2.33	0.44
15184	'Hdac5'	mRNA	-28.13438134	6.14E-18	0.01	0	0	0.01	0.02	36.79	0	0	0
15186	'Hdc'	mRNA	-9.86753103	2.35E-04	0.02	0.55	0.22	0.31	0	18.86	0	0.05	0.02
15205	'Hes1'	mRNA	-8.784244736	0.001145518	0.33	0.18	0.12	0	0.06	9.23	0	0.03	0.03
15211	'Hexa'	mRNA	-15.38348607	2.25E-07	0.15	0.02	0.08	0.04	0.23	248.99	0	0	0.02
15212	'Hexb'	mRNA	-6.909273757	4.00E-04	0	0.27	0.31	0.52	0.34	58.35	0.35	0.99	0.35
15213	'Hey1'	mRNA	1.242805531	0.010053133	4.3	11.95	8.87	4.05	3.9	0.92	8.97	10.12	7.55
15227	'Foxf1'	mRNA	-9.110349454	0.019877568	0	0	0	0	0	1.5	0	0	0
15254	'Hint1'	mRNA	-5.563089638	0.001266382	25.82	7.44	9.92	13.29	16.54	553.2	12.86	21.42	5.79
15257	'Hipk1'	mRNA	-5.480026532	5.43E-04	0.26	0.13	0.32	0.28	0.16	2.21	0.01	0.07	0.09
15259	'Hipk3'	mRNA	-3.464201404	0.0189502	1.18	0.34	0.67	1.27	0.77	11.75	1.13	0.98	1.71
15267	'H2ac18'	mRNA	-5.785259101	9.29E-04	17.42	8.46	10.78	3.78	9.15	288.61	4.51	7.58	5.79
15273	'Hivep2'	mRNA	-2.745073725	0.02715273	1.41	1.43	2.28	1.81	1.48	6.48	1.64	1.52	0.58
15275	'Hk1'	mRNA	-6.102476603	0.00745365	0.09	0.03	0	0	0.03	3.26	0.03	0.09	0.03
15289	'Hmgb1'	mRNA	-2.243142342	0.041518306	127.63	83.97	84.49	97.3	109.2	285.26	82.59	99.23	67.95
15331	'Hmgn2'	mRNA	-5.210732949	0.001883018	22.8	10.55	15.2	12.08	12.26	411.1	9.62	14.98	13.89
15353	'Hmg20b'	mRNA	1.208066412	0.042759853	10.92	9.51	9	5.97	3.56	1.34	7.82	11	13.8
15357	'Hmgcr'	mRNA	-2.764613925	0.038811355	30.4	12.23	20.77	13.83	12.16	88.18	15.85	13.33	19.01
15368	'Hmox1'	mRNA	-8.879212255	3.08E-04	0.69	0.72	0.22	0.03	0.08	120	0.03	0.73	0.1
15369	'Hmox2'	mRNA	-5.328853069	7.42E-04	12.95	4.66	5.92	7.99	9.49	154.71	4.69	6.22	4.31
15374	'Jpt1'	mRNA	-4.889935109	0.002448856	48.01	8.82	8.06	12.28	15.57	335.65	10.36	15.73	13.43
15426	'Hoxc8'	mRNA	-27.64804724	3.25E-13	0	0	0	0	0.02	45.29	0	0	0
15439	'Hp'	mRNA	-5.802424736	0.002338466	0.96	4.05	1.06	0.98	0.8	107.02	1.62	1.9	3.43
15441	'Hp1bp3'	mRNA	-2.360998975	0.040559245	8.7	19.39	11.44	11.62	18.98	47.44	11.26	15.78	11.31
15446	'Hpgd'	mRNA	-9.110349454	0.019877568	0.37	0.14	0.32	0	0	2.2	0	0	0
15461	'Hras'	mRNA	-3.753446161	0.019965339	1.37	0.36	0.51	0.4	0.74	10.69	1.01	1.2	0.78
15481	'Hspa8'	mRNA	-4.61216691	0.002556338	209.43	67.48	79.68	68.89	76.28	1100.22	43.52	75.21	40.62
15490	'Hsd17b7'	mRNA	-4.02763921	0.006357755	21.34	23.55	21.51	17.2	32.9	298.11	23.4	21.37	21.2
15492	'Hsd3b1'	mRNA	-17.22040967	7.03E-09	1.27	0.72	0.56	0.25	3.42	3527.88	0	0.08	0
15497	'Hsd3b6'	mRNA	-4.641015947	0.041155509	0	0.09	0.05	0.14	0.39	0	0	0.02	0
15500	'Hsf2'	mRNA	-2.706539284	0.028237668	4.51	1.54	1.97	2.29	2.3	8.87	0.97	2.65	1.58
15505	'Hsph1'	mRNA	-3.629378494	0.005820434	18.07	9.44	9.66	12.38	13.41	82.57	7.85	9.68	6.27
15507	'Hspb1'	mRNA	-3.147783421	0.017661527	41.41	7.04	27.8	13.88	31.77	119.07	13.6	10.38	27.1
15510	'Hspd1'	mRNA	-2.976472272	0.017682367	39.07	42.04	49.11	43.85	55.95	250.54	43.33	41.18	33.47
15525	'Hspa4'	mRNA	-2.552342289	0.039299491	9.75	6.65	5.34	7.59	4.32	26.27	6.06	5.3	5.99
15529	'Sdc2'	mRNA	-4.102511263	0.007628585	4.71	2.77	1.87	2.14	1.92	27.66	1.95	2.93	0.84
15530	'Hspg2'	mRNA	-11.80796476	2.85E-06	0.01	0	0.01	0	0.06	8.54	0	0.01	0
15552	'Htr1d'	mRNA	-6.344984832	0.002022536	0.45	0	0.56	0.04	1.22	44.85	1.4	0.38	0.12
15896	'Icam2'	mRNA	-14.25346667	1.20E-05	0.04	0.04	0	0	0.86	215.28	0.04	0	0
15901	'Id1'	mRNA	-7.14752639	0.003443566	0	0.05	0.3	0	0.05	37.42	0.2	0.26	0.43
15902	'Id2'	mRNA	-4.955155438	0.001190921	1.34	0.61	2.05	1.88	2.88	30.79	0.62	1.76	1.12
15903	'Id3'	mRNA	-3.516281582	0.014042357	4.36	2.98	6.8	5.62	6.66	59.39	4.44	7.92	6.29
15926	'Idh1'	mRNA	-4.093004342	0.006913237	39.02	38.57	43.97	42.46	37.13	594.26	34.16	47.27	42.16
15929	'Idh3g'	mRNA	-4.427003235	0.004337681	7.52	4.93	6.29	4.75	9.86	114.08	7.13	7.82	3.85
15937	'Ier3'	mRNA	-13.60504969	4.23E-06	2.25	0	1.55	0.04	0.12	146.72	0	0	0.04
15950	'Ifi203'	mRNA	-10.5256759	7.92E-06	0.02	0.03	0.03	0.01	0.02	38.62	0.02	0.02	0.01
15951	'Ifi204'	mRNA	-28.75420301	4.44E-14	0	0	0	0	0.05	103.23	0	0	0
15953	'Ifi47'	mRNA	-27.05174833	4.60E-13	0	0	0	0	0.02	38.47	0	0	0
15957	'Ifit1'	mRNA	5.388583298	6.44E-05	0	0.12	0	0.02	0	0	0.71	0.6	0.41
15976	'Ifnar2'	mRNA	-6.404911621	0.014274638	0	0	0	0.01	0.08	0.57	0	0	0
15979	'Ifngr1'	mRNA	-27.8363581	5.10E-14	0	0	0	0	0.08	54.45	0	0	0
15980	'Ifngr2'	mRNA	-6.238662816	0.002401056	0.42	0.25	0.47	0.27	0.02	18.86	0.35	0.1	0.41
15985	'Cd79b'	mRNA	-29.69746221	4.29E-19	0	0	0.04	0.04	0.22	392.96	0	0	0
16000	'Igf1'	mRNA	-5.802612024	0.001128553	0.37	0	0.03	0.23	0.1	6.7	0.06	0.26	0.11
16001	'Igf1r'	mRNA	-4.08270551	0.003949602	0.22	0.38	0.29	0.35	0.36	3.4	0.25	0.28	0.16
16008	'Igfbp2'	mRNA	-27.22519242	3.21E-12	0	0	0	0	0	91.4	0	0	0
16010	'Igfbp4'	mRNA	-26.95589188	3.01E-18	0	0	0	0.08	0.02	29.05	0	0	0
16011	'Igfbp5'	mRNA	-4.848605945	0.003279831	0.13	0.23	0.08	0.43	0.37	7.76	0.63	0.12	0.21
16012	'Igfbp6'	mRNA	-9.604662903	0.003136433	0	0	0.03	0.1	0	49.2	0	0.21	0
16068	'Il18bp'	mRNA	-27.21789444	4.18E-13	0	0	0	0	0.06	71.27	0	0	0
16149	'Cd74'	mRNA	-16.82906827	9.51E-11	0.15	0.18	0.22	0.6	9.19	3666.27	0.07	0.04	0
16150	'Ikbkb'	mRNA	-3.272129405	0.014695138	2.3	1.34	2.4	2.78	2.72	18.24	2.04	3.71	1.03
16155	'Il10rb'	mRNA	-6.002953611	2.48E-04	2.02	1.44	1.7	1.49	4.26	46.04	1.12	0.21	1.22
16157	'Il11ra1'	mRNA	-28.911905	2.53E-21	0	0	0	0.19	0.26	146.21	0	0	0
16164	'Il13ra1'	mRNA	-6.071088201	0.014369047	0	0	0	0	0.22	3.58	0.11	0	0.08
16170	'Il16'	mRNA	-8.005194914	0.007986777	0.01	0.22	0	0	0.12	5.78	0	0.08	0
16175	'Il1a'	mRNA	-9.904725609	6.95E-04	0	0	0	0.04	0.04	55.73	0	0.2	0
16186	'Il2rg'	mRNA	-8.410506151	0.005794575	0	0	0.71	0	0.08	10.77	0.11	0	0
16190	'Il4ra'	mRNA	-3.519209163	0.047847315	0.02	0.01	0.13	0.13	0.22	0.68	0	0.03	0.19
16194	'Il6ra'	mRNA	-7.269870423	0.008866316	0	0.03	0.13	0	0.21	23.43	0.28	0	0.24
16202	'Ilk'	mRNA	-3.144433067	0.017993241	0.98	1.29	1.3	2.45	1.5	10.86	1.55	2.2	0.82
16322	'Inha'	mRNA	-28.95770351	1.80E-14	0.15	0.23	0.03	0	0.17	185.34	0	0	0
16363	'Irf2'	mRNA	-13.58811454	3.99E-06	0.02	0	0	0.02	0.07	62.02	0	0.01	0
16364	'Irf4'	mRNA	-27.13675812	3.48E-14	0	0	0	0	0.06	13.68	0	0	0
16401	'Itga4'	mRNA	-6.012025965	6.70E-04	0.27	0.25	0.29	0.2	0.25	11.7	0.18	0.3	0.15
16409	'Itgam'	mRNA	-29.98850808	2.10E-15	0	0.01	0	0	0.22	116.05	0	0	0
16410	'Itgav'	mRNA	-4.06618143	0.006950989	0.38	1.03	0.33	0.54	0.92	9.1	0.51	0.46	0.97
16412	'Itgb1'	mRNA	-3.201927861	0.015340949	9.65	12.66	17.08	13.78	16.47	96.18	12.41	12.04	14.61
16414	'Itgb2'	mRNA	-29.2960534	4.80E-15	0	0.45	0.03	0	0.24	115.46	0	0	0
16419	'Itgb5'	mRNA	-4.058583509	0.022396438	0.44	0.61	0.73	0.5	0.31	28.53	1.54	0.54	3.12
16423	'Cd47'	mRNA	-13.13031913	1.07E-04	0	0	0.69	0	0.06	137.81	0	0	0.04
16431	'Itm2a'	mRNA	-10.52156507	3.11E-04	0.42	0	0	0.03	0.03	44.13	0.1	0	0
16432	'Itm2b'	mRNA	-5.070868082	0.002372156	29.52	22.67	28.96	28.71	26.87	921.39	30.35	35.24	29.71
16477	'Junb'	mRNA	-7.809282305	4.34E-04	0.02	0	0.02	0.05	0.09	2.94	0.02	0	0.02
16478	'Jund'	mRNA	-6.615386031	0.00386838	0.08	0.05	0	0.15	0.03	6.85	0	0.03	0.21
16483	'Kap'	mRNA	-25.16615857	1.20E-10	0	0	0	0	0	36.47	0	0	0
16499	'Kcnab3'	mRNA	-26.67536778	8.65E-12	0	0	0	0	0	19.18	0	0	0
16522	'Kcnj6'	mRNA	-5.887623817	0.034112529	0	0	0	0	0.01	0.05	0	0.02	0
16527	'Kcnk3'	mRNA	-8.91223665	0.006025495	0	0	0	0	0.05	14.31	0.1	0	0
16534	'Kcnn4'	mRNA	-6.798976089	1.24E-04	0.94	0.37	0.58	0.38	3.67	59.74	0.91	0.61	0.34
16541	'Napsa'	mRNA	-28.7602998	1.92E-14	0	0	0.03	0	0.2	171.14	0	0	0
16543	'Mdfic'	mRNA	-25.84183644	3.76E-11	0	0	0	0	0	7.5	0	0	0
16548	'Khk'	mRNA	-27.22898657	1.22E-14	0	0	0	0	0.49	59.59	0	0	0
16553	'Kif13a'	mRNA	-4.324104127	0.004874007	0.27	0.36	0.1	0.48	0.46	6.5	0.16	0.41	0.55
16562	'Kif1c'	mRNA	-3.219820415	0.045389214	0.07	0.23	0.29	0.04	0.2	1.36	0.05	0.18	0.29
16564	'Kif21a'	mRNA	-2.647105711	0.025478478	0.95	1.03	2.32	2.67	2.06	8.68	2.41	1.38	1.58
16579	'Kifap3'	mRNA	-1.495882153	0.043871793	0.79	0.37	0.77	0.97	0.6	0.51	0.51	0.26	0.33
16592	'Fabp5'	mRNA	-2.428219998	0.041366793	100.6	110.81	95.74	88.84	137.36	390.33	77.67	140.54	69.68
16598	'Klf2'	mRNA	-5.784716892	0.001020437	2.48	0.05	0.16	0.95	1.57	37.49	1.77	0.29	0.33
16616	'Klk1b21'	mRNA	-10.19630415	0.009102915	0	0	0	0	0	9.98	0	0	0
16633	'Klra2'	mRNA	-10.30259829	0.001187295	0	0	0	0	0.46	5.81	0	0	0
16646	'Kpna1'	mRNA	-5.06732991	0.028410228	0.08	0.01	0	0.04	0	1.6	0.01	0.02	0.16
16656	'Hivep3'	mRNA	-5.888249786	2.59E-04	0.19	0.13	0.17	0.19	0.5	6.73	0.07	0.13	0.14
16658	'Mafb'	mRNA	-28.11091075	1.12E-14	0	0	0	0	0.15	40.76	0	0	0
16668	'Krt18'	mRNA	-9.110349454	0.019877568	0	0.58	0.03	0	0	2.78	0	0	0
16680	'Krt84'	mRNA	1.060905925	0.048248064	4.87	15.99	14.74	9.81	11.28	1.72	18.62	16.43	22.45
16772	'Lama1'	mRNA	-4.003925964	0.002390787	0	0.33	0.13	0.13	0.28	0.91	0.06	0.04	0.12
16779	'Lamb2'	mRNA	-5.818249858	0.001090021	0.08	0.06	0.08	0.08	0.14	5.63	0.14	0.07	0.14
16783	'Lamp1'	mRNA	-2.878195935	0.044681045	65.17	84.06	81.03	62.28	55.14	600.39	96.13	115.58	83.32
16784	'Lamp2'	mRNA	-3.445192698	0.018821894	6.45	9.13	8.36	5.47	5.84	127.35	7.14	6.39	8.54
16785	'Rpsa'	mRNA	-8.920183194	8.21E-06	4.03	1.63	1.8	1.64	4.26	692.55	1.85	1.77	1.27
16790	'Anpep'	mRNA	-10.36676409	7.10E-05	0	0.03	0	0.04	0.02	4.27	0	0.01	0
16792	'Laptm5'	mRNA	-6.687294141	4.40E-04	2.38	5	4.1	2.22	5.41	467.49	4.36	4.82	6.31
16796	'Lasp1'	mRNA	-5.116744657	0.016668262	0	0.5	0.18	0.06	0.07	10.96	0.13	0.02	0.92
16818	'Lck'	mRNA	-9.262967098	0.006180687	0	0	0	0	0.02	2.05	0	0	0
16828	'Ldha'	mRNA	-14.1199024	1.70E-08	0.29	0.05	0.47	1.1	0.72	679.9	0.1	0.03	0
16834	'Cog1'	mRNA	-5.502398145	0.001487646	0.67	1.28	0.89	0.92	0.44	34.2	0.53	0.83	0.98
16835	'Ldlr'	mRNA	-13.8865283	4.78E-07	0.01	0.06	0.06	0.28	0.03	40.59	0	0.01	0
16852	'Lgals1'	mRNA	-14.8500352	1.68E-08	0.19	0	0.49	6.79	0.97	515.96	0	0	0.06
16854	'Lgals3'	mRNA	-8.638229146	3.31E-05	2.57	2.19	1.27	3.17	1.64	918.12	1.57	1.69	4.67
16859	'Lgals9'	mRNA	-8.395955722	2.41E-05	1.03	0.37	0.95	1.21	1.14	240.52	0.51	1.32	0.57
16867	'Lhcgr'	mRNA	-14.70536424	4.28E-07	0.03	0.01	0.03	0.01	0.24	147.79	0	0.03	0
16889	'Lipa'	mRNA	-28.69429063	7.05E-15	0	0	0	0	0.2	70.77	0	0	0
16890	'Lipe'	mRNA	-2.644584091	0.040394824	0.38	0.12	0.6	0.19	0.24	1.22	0.14	0.24	0.21
16891	'Lipg'	mRNA	-11.14735866	9.41E-05	0	0	0.03	0	0.1	40.59	0.04	0	0.02
16898	'Rps2'	mRNA	-3.47952704	0.014424806	204.09	68.57	145.03	103.26	197.81	1293.65	90	198.06	132.88
16905	'Lmna'	mRNA	-3.587150035	0.013246664	2.04	5.46	2.97	3.49	2.99	55.24	3.74	2.54	4.45
16909	'Lmo2'	mRNA	-8.743430697	0.025485534	0	0	0	0	0	1.97	0	0	0
16912	'Psmb9'	mRNA	-28.17574663	3.29E-14	0.87	0	0	0	0.3	202.08	0	0	0
16913	'Psmb8'	mRNA	-29.11368046	1.65E-20	0	0	0	0.33	0.14	258.47	0	0	0
16922	'Phyh'	mRNA	-2.110131731	0.039852024	9.62	16.3	24.5	19.14	38.43	57.76	17.59	18.21	23.18
16952	'Anxa1'	mRNA	-11.32258063	1.67E-07	0	0	0.16	2.03	1.38	592.54	0.37	0.39	0.03
16969	'Zbtb7a'	mRNA	-4.51669487	0.015527046	0.07	0.03	0.04	0.04	0.16	3.52	0.06	0.05	0.43
16976	'Lrpap1'	mRNA	-5.366303596	0.002033909	2.39	2.74	1.32	2.04	2.33	93.5	3.79	2.78	1.29
16979	'Lrrn1'	mRNA	-26.81444573	2.31E-12	0	0	0	0	0.01	32.96	0	0	0
16985	'Lsp1'	mRNA	-4.014877601	0.011908101	20.36	23.39	25.03	17.91	15.37	365.02	24.82	30.48	26.47
16988	'Lst1'	mRNA	-25.88327835	3.50E-11	0	0	0	0	0	118.37	0	0	0
16998	'Ltbp3'	mRNA	-6.688220034	0.002062028	0.11	0.03	0.07	0.24	0.07	19.22	0.07	0.01	0.47
17000	'Ltbr'	mRNA	-9.467273604	0.01549382	0	0	0	0	0	2.23	0	0	0
17001	'Ltc4s'	mRNA	-5.246797901	0.001315361	27.05	16.47	16.88	21.65	20.26	573.89	14.92	17.9	19.66
17035	'Lxn'	mRNA	-7.9201108	0.004088141	0.08	0.16	0	0.63	0	74.65	0.67	0.39	0
170439	'Elovl6'	mRNA	-8.719512105	3.86E-04	0.11	0	0.08	0.01	0.01	21.5	0.01	0.14	0.02
170459	'Stard4'	mRNA	-3.023690196	0.015759786	1.99	1.24	1.1	2.12	3.87	13.83	2.14	2.3	2.1
17060	'Blnk'	mRNA	-28.23442652	2.32E-13	0	0	0	0	0.02	88.37	0	0	0
17064	'Cd93'	mRNA	-26.94191712	1.93E-13	0	0	0.03	0	0.01	8.42	0	0	0
170676	'Peg10'	mRNA	-2.412111729	0.033626266	0	0	0	0.13	0.23	0	0.03	0.02	0.03
17068	'Ly6d'	mRNA	-9.803383669	0.009525762	0	0	0.23	0	0	98.04	0.38	0	0
17069	'Ly6e'	mRNA	-5.957838995	2.75E-04	8.57	12.72	24.03	13.51	47.23	615.6	6.74	10.23	18.7
170706	'Tmem37'	mRNA	-5.638257654	0.046458465	0	0	0.09	0	0.4	4.54	0.32	0	0
170718	'Idh3b'	mRNA	-8.553391311	9.57E-05	0.77	0.77	0.29	0.04	0.85	102.77	0.11	0.5	0.32
170719	'Oxr1'	mRNA	-4.246237564	0.007271064	0.83	2.03	2.22	1.4	1.56	46.62	1.42	0.92	2.51
170736	'Parvb'	mRNA	-6.545401653	3.98E-04	0.14	0.4	0.11	0.49	0.19	10.26	0.06	0.27	0.02
170744	'Tlr8'	mRNA	5.217859057	0.038954631	0.92	0.32	1.68	0	0.02	0	0	0.13	1.16
170752	'Bco2'	mRNA	-7.232294424	0.001027556	0.13	0.2	0.02	0.02	0.16	46.33	0.65	0.15	0.29
170755	'Sgk3'	mRNA	-8.385720147	2.85E-05	0.03	0.1	0.17	0.24	0.06	12.61	0.08	0.04	0.01
170756	'Slc8b1'	mRNA	-7.723749	0.048855711	0	0	0	0	0	0.5	0	0	0
170759	'Atp13a1'	mRNA	1.330615016	0.030492575	0.62	2.5	0.99	1.49	1.1	0.22	3.27	2.16	3.3
170768	'Pfkfb3'	mRNA	-2.852766156	0.014241161	2.32	1.94	1.58	2.46	2.48	8.45	1.38	1.27	1.98
170776	'Cd209c'	mRNA	-4.795222308	0.005366271	1.94	0.82	1.45	0.59	1.64	35.83	1.78	2.07	0.78
17083	'Tmed1'	mRNA	-13.87458628	3.56E-05	0	0	0	0	0.09	123.73	0.03	0	0
170835	'Inpp5j'	mRNA	-25.90302571	3.30E-13	0	0	0	0	0.02	7.75	0	0	0
17084	'Ly86'	mRNA	-29.25764426	8.60E-22	0.05	0.05	0	0.28	1.1	368.75	0	0	0
17087	'Ly96'	mRNA	-6.633499683	6.46E-04	1.96	1.06	0.64	1.28	0.99	160.64	3.06	1.51	0.97
170936	'Zfp369'	mRNA	-6.006990346	0.006921088	0	0.01	0	0.04	0	1.66	0	0.3	0
17105	'Lyz2'	mRNA	-17.1159622	7.92E-13	1.54	1.18	3.47	2.6	63.23	34853.82	0.39	0.4	0.04
171095	'Il17rc'	mRNA	5.873864868	0.003637813	0	0.27	0	0	0	0	0.15	0.19	1.13
17110	'Lyz1'	mRNA	-17.22590182	8.71E-10	0.07	0.03	0.31	0.03	8.13	3179.67	0.03	0.04	0
17112	'Tm4sf1'	mRNA	-26.65477897	4.63E-13	0	0	0	0	0.06	54.6	0	0	0
17113	'M6pr'	mRNA	-3.64076849	0.018669426	5.87	3.65	2.35	3.12	1.35	30	2.37	4.66	1.5
171170	'Mbnl3'	mRNA	-5.143253647	0.021575384	0.26	0.06	0.04	0.78	0.15	1.12	0.56	0	0
17118	'Marcks'	mRNA	-5.006285772	0.002104443	0.71	0.38	0.74	1.59	1.16	16.53	0.08	0.55	1.21
17120	'Mad1l1'	mRNA	-3.287199496	0.016843583	4.69	6.23	4.33	10.17	8.1	55.04	7.33	6.34	10.09
171207	'Arhgap4'	mRNA	-8.250153995	0.035169795	0	0	0	0	0	0.97	0	0	0
171210	'Acot2'	mRNA	-2.502173767	0.048821199	2.57	3.46	4.83	2.32	3.65	14.73	3.48	3.74	2.64
171212	'Galnt10'	mRNA	-11.23838672	0.002749465	0	0	0	0	0	6.66	0	0.01	0
171286	'Slc12a8'	mRNA	-5.424875969	0.001237485	2.3	2.68	2.55	2.04	1.91	77.75	1.41	2.65	1.12
17132	'Maf'	mRNA	-10.2365838	2.64E-05	0.07	0	0	0.16	0.01	15.71	0.01	0.03	0
17141	'Magea5'	mRNA	1.581764891	0.013721308	3.36	6.39	7.26	1.14	1.89	0.32	3.99	3.64	5.09
171504	'Apobr'	mRNA	-11.11631808	0.002973241	0	0	0	0	0	10.7	0	0.02	0
17156	'Man1a2'	mRNA	-2.855687511	0.03221534	2.82	2.27	3.57	2.46	2.35	15.72	2.31	2.35	3.43
17159	'Man2b1'	mRNA	-7.971435399	6.57E-05	0.57	0.43	0.3	0.38	0.52	115.35	0.47	0.58	0.38
17160	'Man2b2'	mRNA	-13.62173918	5.29E-05	0.01	0	0.03	0	0.02	44.02	0	0.01	0
17164	'Mapkapk2'	mRNA	-7.438731893	0.00249153	0.24	0	0	0	0.03	21.21	0.11	0.17	0.13
17167	'Marco'	mRNA	-11.60378432	1.29E-05	0.07	0.25	0.2	0.04	0.23	337.97	0.11	0	0.27
17178	'Fxyd3'	mRNA	-8.143018786	0.023116731	0	0	0	0	0	18.97	0.23	0	0
17188	'Maz'	mRNA	4.846710644	0.009758637	0.06	0	0	0	0	0	0.24	0.11	0.34
17192	'Mbd3'	mRNA	-6.08511375	0.00186772	0.93	0.51	0.39	0.9	0.6	77.73	0.25	1.06	2.62
17196	'Mbp'	mRNA	-3.758268991	0.029866148	0.24	4.45	4.06	0.5	3.03	40.65	3.57	2.99	6.43
17210	'Mcl1'	mRNA	-6.201639082	0.001125001	0.48	0.28	0.59	0.41	0.34	48.43	0.72	0.57	0.97
17229	'Tpsb2'	mRNA	-9.740216214	0.002055503	0	0	0	0	0.05	22.75	0	0	0.09
17258	'Mef2a'	mRNA	-7.086262461	1.23E-04	0.38	0.15	0.3	0.07	0.62	17.45	0.19	0.1	0.13
17261	'Mef2d'	mRNA	-4.107417871	0.010686751	1.08	1.6	1.97	1.34	1.57	29.82	2.43	0.93	2.67
17274	'Rab8a'	mRNA	-3.841941377	0.00929461	22.5	9.46	11.34	11.42	14.25	161.22	12.73	13.82	13.66
17304	'Mfge8'	mRNA	-12.37689887	2.44E-04	0	0	0	0	0.04	90.84	0	0	0.06
17313	'Mgp'	mRNA	-27.64314682	3.26E-13	0.09	0	0.09	0.09	0	217.67	0	0	0
17319	'Mif'	mRNA	-6.204134328	3.49E-04	25.31	13.51	15.28	13.32	30	926.53	10.29	19.02	13.71
17330	'Minpp1'	mRNA	-2.246915271	0.039906292	4.52	9.66	8.57	7.26	10.99	24.34	7.08	7.78	6.46
17345	'Mki67'	mRNA	-2.388972129	0.039438943	15.37	8.45	9.91	18.94	14.72	56.32	16.74	10.45	15.92
17350	'Mlh1'	mRNA	-4.650827985	0.003156452	1.15	0.31	0.3	0.72	0.45	7.2	0.31	0.6	0.1
17355	'Aff1'	mRNA	-2.396587685	0.029834033	4.73	5.74	4.87	4.51	5.87	14.49	4.11	4.07	3.18
17357	'Marcksl1'	mRNA	-8.363729135	0.00152461	0	0.03	0.11	0.03	0.05	75.53	0	0.52	0.25
17390	'Mmp2'	mRNA	-2.335932484	0.03929573	6.16	11.01	11.85	18.94	8.94	40.15	10.2	10.61	11.91
17448	'Mdh2'	mRNA	-6.539707059	3.99E-04	10.72	1.21	4.38	5.78	4.07	318.02	5.83	4.93	1.01
17450	'Morc1'	mRNA	-2.564451902	0.038977703	8.09	5.08	5.47	4.13	4.49	18.97	4.04	5.45	2.88
17472	'Gbp4'	mRNA	-28.48273875	7.36E-14	0.01	0	0	0	0.02	38.66	0	0	0
17474	'Clec4d'	mRNA	-28.13664404	2.87E-15	0	0.03	0	0	1.13	113.91	0	0	0
17476	'Mpeg1'	mRNA	-25.41523468	7.84E-11	0	0	0	0	0	4.34	0	0	0
17524	'Mpp1'	mRNA	-5.566261882	0.009395485	0.67	0.87	0.82	0.21	0.62	6.37	0.46	0.02	0
17527	'Mpv17'	mRNA	-5.268889012	0.001056634	3.41	1.79	2.94	2.9	3.21	69.24	2.83	1.74	1.76
17532	'Mras'	mRNA	2.446103677	0.024798143	0.66	2.92	2.35	0.45	0.12	0.22	4.05	1.26	4.4
17690	'Msi1'	mRNA	-6.678200921	0.001664212	0.05	0.03	0.03	0.03	0.19	2.97	0.01	0	0.08
17698	'Msn'	mRNA	-7.258777339	1.95E-04	0.73	0.83	1.35	0.83	0.28	87.73	0.55	0.76	0.66
17748	'Mt1'	mRNA	-8.991550797	2.25E-05	3.07	1.34	0.11	2.5	0.42	432.84	0.33	0.92	1.56
17749	'Polr2k'	mRNA	-2.071053093	0.039878106	45.17	19.55	20.29	26.73	50.41	85.06	18.02	33.1	23.87
17750	'Mt2'	mRNA	-4.541257488	0.045659899	1.58	0.3	0.1	1.44	0.71	0	0.1	0	0
17772	'Mtm1'	mRNA	-5.939590398	0.001247762	3.5	0.51	0.22	0.13	1.07	25.65	0.56	0.71	0.19
17826	'Fam89b'	mRNA	-7.289529023	0.001957844	1.16	0.18	0.4	0.04	0.04	112.87	0.48	1.42	0.56
17827	'Mtx1'	mRNA	-4.566170877	0.003238292	3.08	1.38	2.75	3.11	3.81	50	3.78	2.63	1.03
17828	'Bloc1s5'	mRNA	-6.934278917	2.86E-04	0.6	0.59	0.98	0.17	0.52	33.56	0.26	0.43	0.2
17846	'Commd1'	mRNA	-2.450407683	0.041895071	115.28	55.02	62.17	70.73	59.4	265.11	44.19	82.1	51.5
17847	'Usp34'	mRNA	-2.729903588	0.025876543	20.3	9.42	11.22	19.88	16.26	91.73	14.03	13.49	19.71
17850	'Mmut'	mRNA	-2.410416584	0.036561756	4.59	7.93	7.04	9.93	7.85	29.36	8.07	8.14	6
17855	'Mvk'	mRNA	-26.97486007	5.05E-12	0	0	0.35	0	0	38.12	0	0	0
17869	'Myc'	mRNA	-10.93575306	3.59E-05	0	0	0	0.03	0.08	10.37	0	0.02	0
17886	'Myh9'	mRNA	-3.574606367	0.007862232	1.59	1.35	1.49	1.33	1.65	10.39	1.11	1.04	1.08
17904	'Myl6'	mRNA	-3.817736419	0.009455741	315.5	164.94	141.96	194.3	194.34	2384.8	204.44	203.03	209.05
17916	'Myo1f'	mRNA	-26.76073523	7.43E-12	0	0	0	0	0	13.1	0	0	0
17921	'Myo7a'	mRNA	-7.087040966	7.54E-04	0.09	0.25	0.17	0.02	0.03	12.27	0.16	0.07	0.08
17925	'Myo9b'	mRNA	-3.919765787	0.012271493	1.19	3.64	1.75	1.6	1.65	28.4	2.53	1.15	2.99
17938	'Naca'	mRNA	-2.915750695	0.01358651	120.75	62.62	74.31	90.5	129.11	412.16	51.1	84.17	65.47
17951	'Naip5'	mRNA	-2.25825551	0.045029045	0.74	0.45	0.62	0.56	0.6	1.44	0.52	0.53	0.42
17965	'Nbl1'	mRNA	-27.3310602	9.43E-14	0	0	0	0	0.07	46.26	0	0	0
17969	'Ncf1'	mRNA	-27.27931842	4.00E-14	0	0	0	0	0.09	27.46	0	0	0
17970	'Ncf2'	mRNA	-28.30145529	1.53E-14	0	0	0.02	0	0.16	61.19	0	0	0
17972	'Ncf4'	mRNA	-9.99168834	0.010601529	0	0	0	0	0	5.93	0	0	0
17973	'Nck1'	mRNA	-3.114482654	0.017958612	17.08	4.81	7.03	7.46	6.55	46.66	3.39	8.43	5.75
17991	'Ndufa2'	mRNA	-6.047377076	4.19E-04	45.2	14.34	10.49	20.6	21.17	891.29	12.44	15.5	18.46
17993	'Ndufs4'	mRNA	-2.999486999	0.014648392	38.36	23.99	25.08	33.34	27.1	129.2	17.5	27.32	17.81
17999	'Nedd4'	mRNA	-3.626674771	0.010574778	8.6	8.14	7.5	7.25	6.77	64.17	5.87	3.93	8.19
18018	'Nfatc1'	mRNA	-3.609414345	0.009682769	1.23	4.68	2.77	3.85	5.99	36.51	5.78	3.09	2.07
18021	'Nfatc3'	mRNA	-8.105846814	0.007095865	0.26	0.05	0.2	0.05	0.01	18.88	0.23	0	0
18027	'Nfia'	mRNA	-6.900373047	4.82E-04	0.02	0.12	0.19	0.15	0.04	6.47	0.01	0.04	0.14
18029	'Nfic'	mRNA	-7.54370998	2.34E-04	0.01	0.04	0.04	0.05	0.07	20.95	0.15	0.07	0.17
18034	'Nfkb2'	mRNA	-4.55544403	0.009451032	0.84	0.4	0.13	0.28	0.45	16.82	0.4	0.13	1.02
18102	'Nme1'	mRNA	-5.426281658	0.002088485	8.78	1.93	3.15	7.01	3.94	224.17	1.8	7.21	8.8
18103	'Nme2'	mRNA	-6.638951336	2.50E-04	7.08	5.01	6.05	4.68	7.99	430.1	5.55	6.62	4.42
18107	'Nmt1'	mRNA	-3.854889547	0.005908985	3.34	3.34	3.18	3.45	3.07	28.51	1.8	2.98	2.26
18111	'Nnat'	mRNA	-9.529164705	0.014827607	0	0.04	0	0	0	4.6	0	0	0
18114	'Rrp1'	mRNA	-5.710542336	0.001673294	4.04	4.91	3.54	2.29	3.87	148.26	3.38	0.73	5.73
18115	'Nnt'	mRNA	-13.45585996	4.71E-05	0	0	0.08	0	0.04	36.81	0	0.01	0
18117	'Emc8'	mRNA	-2.382762172	0.029124179	4.64	6.92	3.76	4.19	5.43	12.62	2.7	4.13	3.24
18129	'Notch2'	mRNA	-3.145611043	0.030743485	0.35	0.47	1.16	0.92	1.02	10.65	1.75	1.54	1.05
18131	'Notch3'	mRNA	-12.14810703	0.001507885	0	0	0	0	0	6.55	0	0	0
18146	'Npdc1'	mRNA	-5.106718973	0.014038667	0.09	0.39	0	0.03	0.28	24.12	1.53	0.65	0.22
18150	'Npm3'	mRNA	-5.006134325	0.002801383	3.08	0.98	2.07	1.62	3.53	68.14	1.18	3.42	2.72
18160	'Npr1'	mRNA	-10.68661981	0.003915209	0	0.02	0.04	0	0	4.84	0	0.01	0
18162	'Npr3'	mRNA	4.258048402	0.011211651	0	0.1	0.08	0.02	0	0.08	0.55	0.12	0.62
18173	'Slc11a1'	mRNA	-29.37668254	1.76E-14	0	0	0.02	0	0.09	152.13	0	0	0
18176	'Nras'	mRNA	-2.959547799	0.022923487	33.86	39.55	46.17	47.74	39.39	252.79	39.73	38.68	46.05
18194	'Nsdhl'	mRNA	-4.377286792	0.005630868	6.23	9.06	7.42	5.02	4.84	93.25	7.53	5.21	3.09
18196	'Nsg1'	mRNA	-7.665335255	3.39E-04	0.02	0.1	0.09	0.13	0.23	10.95	0.13	0.05	0
18203	'Ntan1'	mRNA	-2.764631137	0.023507801	32.17	22.13	24.73	24.07	32.84	116.62	17.36	25.36	24.8
18220	'Nucb1'	mRNA	-4.838176268	0.004607062	2.63	3.06	2.93	1.41	1.4	55.82	2.3	2.85	1.55
18301	'Fxyd5'	mRNA	-14.87241347	3.94E-07	0	0.04	0.14	0.09	2.8	1241.98	0	0.14	0
18400	'Slc22a18'	mRNA	-26.19933541	4.90E-14	2.23	0.49	0.27	0	0.65	50.95	0	0	0
18412	'Sqstm1'	mRNA	-5.357336395	0.001774117	5.32	3.94	5.84	2.47	4.87	122.69	2.96	5.67	1.84
18432	'Mybbp1a'	mRNA	-4.76415964	0.002615681	0.65	2.31	1.33	1.5	1.16	22.28	1.62	0.44	0.86
18436	'P2rx1'	mRNA	-27.97437307	6.78E-18	0	0.23	0	0.02	0.03	51.17	0	0	0
18438	'P2rx4'	mRNA	-6.26055735	6.05E-04	0.4	2.08	1.8	1.66	0.9	93.26	1.69	1.65	0.87
18439	'P2rx7'	mRNA	-27.42885199	8.93E-14	0	0	0.02	0	0.05	33.35	0	0	0
18457	'Bloc1s6'	mRNA	-6.724682479	3.30E-04	0.21	0.13	0.18	0.33	0.06	8.82	0.09	0.17	0.03
18458	'Pabpc1'	mRNA	-6.347034471	5.35E-04	1.45	1.07	1.25	3.37	3.12	263.78	4.16	2.21	4.82
18476	'Pafah1b3'	mRNA	-3.260104105	0.018631204	5.64	3.34	2.84	4	3.53	27.98	1.5	3.79	5.02
18484	'Pam'	mRNA	-9.062672455	4.13E-06	0.71	0.44	0.33	0.37	0.99	101.29	0.12	0.37	0.17
18491	'Pappa'	mRNA	-27.10028348	1.77E-13	0	0	0	0	0.01	5.62	0	0	0
18519	'Kat2b'	mRNA	-9.432740433	0.002248316	0	0	0.01	0	0.02	4.03	0	0.02	0
18542	'Pcolce'	mRNA	-15.398368	3.30E-07	0	0	0.03	0.03	0.33	337.22	0	0	0.03
18554	'Pcsk7'	mRNA	-5.233412904	0.001564834	1.22	0.96	0.9	0.86	1.64	35.54	0.98	0.77	1.56
18573	'Pde1a'	mRNA	-5.750750785	2.26E-04	0.35	0.59	0.26	0.53	0.39	2.81	0.04	0.16	0.03
18578	'Pde4b'	mRNA	-4.973026407	0.006435732	0.9	0.26	0.83	0.18	0.46	21.61	1.1	0.44	0.4
18585	'Pde9a'	mRNA	-4.717299739	0.024173004	0.79	0.35	0.16	1.08	0.42	0	0.06	0	0
18597	'Pdha1'	mRNA	-3.243148495	0.017202261	10.07	12.3	10.07	12.11	12.96	90.74	15.16	11.87	8.45
18602	'Padi4'	mRNA	-11.9966306	4.19E-06	0.18	0.02	0.22	0.04	0.06	71.15	0	0.02	0.06
18604	'Pdk2'	mRNA	-5.362284455	0.00317568	0.04	0.27	0	0.33	0.04	1.98	0.02	0.13	0.02
18606	'Enpp2'	mRNA	1.703375784	0.031243217	20.55	17.39	14.5	3.52	1.31	0.55	8.64	10.05	3.63
18611	'Pea15a'	mRNA	-13.68370732	3.76E-05	0.02	0.02	0.02	0	0.06	61.49	0.02	0	0
18624	'Pepd'	mRNA	-9.561259415	2.29E-04	0.27	0.22	0.16	0	0.16	146.49	0.43	0.07	0.21
18632	'Pex11b'	mRNA	-4.276999592	0.005349258	5.43	5.08	4.72	3.05	2.65	49.21	2.65	3.45	1.82
18636	'Cfp'	mRNA	-12.70080291	2.87E-04	0	0	0	0	0.74	646.63	0.34	0	0
18641	'Pfkl'	mRNA	-5.092699079	0.004694851	1.64	3.4	1.9	2.17	1.45	97.39	3.06	1.22	5.61
18643	'Pfn1'	mRNA	-3.730674812	0.007851964	188.58	156.62	157.55	166.8	217.66	1742.63	162.89	170.75	143.59
18645	'Pfn2'	mRNA	-3.888364756	0.012346119	1.85	2.57	5.43	2.42	4.53	56.9	4.22	6.07	3.27
18648	'Pgam1'	mRNA	-5.160027447	0.002765034	10.53	11.43	14	9.79	6.59	348.52	8.57	9.83	15.39
18671	'Abcb1a'	mRNA	-3.74680113	0.010466495	0.41	1.19	0.28	1.12	0.56	8.67	1.07	0.55	0.71
18673	'Phb'	mRNA	-2.411364104	0.047705236	24.47	28.68	26.45	31.2	25.16	112.28	18.42	36.12	28
18674	'Slc25a3'	mRNA	-2.365431618	0.047920564	63.72	60	58.53	46.6	58.24	202.42	48.16	61.5	45.48
18679	'Phka1'	mRNA	-5.383605343	0.008096968	0.02	0.03	0.01	0.01	0.03	1.96	0.11	0.06	0.15
18717	'Pip5k1c'	mRNA	-5.294335268	0.002428298	0.96	0.44	0.51	1.73	1.06	58.35	1.11	1.1	2.91
18722	'Pira1'	mRNA	-3.601452794	0.013651823	0.74	1.3	1.03	1.02	2.15	16.85	1.7	1.35	1.88
18733	'Pirb'	mRNA	-7.259719362	1.29E-04	0.07	0.68	1.21	0.63	1.79	88.33	1.29	0.36	0.89
18738	'Pitpna'	mRNA	-4.377336577	0.005468381	1.65	2.89	1.58	2.09	2.72	47.74	3.22	2.39	2.49
18744	'Pja1'	mRNA	-3.458614523	0.02128602	5.81	7.17	5.76	5.98	2.3	54.04	4.48	5.29	7.1
18746	'Pkm'	mRNA	-4.404211511	0.006273526	14.95	20.63	19.32	13.95	13.7	380.59	18.37	18.39	19.66
18751	'Prkcb'	mRNA	-3.868767034	0.023062446	0.27	2.21	0.09	0.88	1.53	11.79	1.17	0.15	2.33
18753	'Prkcd'	mRNA	-3.860011611	0.007411587	0.65	1.32	1.24	0.93	0.85	8.11	0.35	0.87	0.7
18754	'Prkce'	mRNA	-25.14880113	1.23E-10	0.01	0	0	0	0	3	0	0	0
18768	'Pkib'	mRNA	-2.831315452	0.029278443	12.29	3.56	9.53	6.6	9.14	70.48	9.11	10.16	6.78
18769	'Pkig'	mRNA	-4.995884205	0.001898587	31.93	17.13	15.99	22.48	23.25	567.29	19.79	22.89	20.09
18788	'Serpinb2'	mRNA	-12.09352528	5.46E-06	0.06	0.19	0.13	0	0.23	215.87	0.08	0.07	0.02
18793	'Plaur'	mRNA	-8.461876413	2.07E-05	0.72	0.98	1.14	1.31	0.2	95.64	0.17	0.38	0.38
18799	'Plcd1'	mRNA	-25.92321494	3.26E-13	0	0	0	0	0.03	10.48	0	0	0
18807	'Pld3'	mRNA	-4.834035465	0.009624314	0.53	2.35	2.03	0.43	0.55	28.3	1.26	0.17	1.99
18810	'Plec'	mRNA	-6.290862759	9.81E-04	0.1	0.1	0.02	0.07	0.04	6.46	0.06	0.1	0.12
18822	'Plod1'	mRNA	-4.148780924	0.011578101	0.58	1.99	3.11	1.27	0.91	29.48	2.21	2.24	1.35
18823	'Plp1'	mRNA	-7.112005701	4.48E-04	0	0.54	0.49	0.02	0.67	38.95	0.3	0.31	0.35
18824	'Plp2'	mRNA	-5.428749212	0.001082119	1.67	2.59	1.02	2.41	2.53	65.24	1.63	0.9	2.78
18830	'Pltp'	mRNA	-28.34377942	1.50E-14	0	0	0	0	0.21	93.82	0	0	0
18858	'Pmp22'	mRNA	-8.798263648	6.25E-04	0	0.65	0.52	0.4	0.02	13.41	0	0.1	0
18952	'Sept4'	mRNA	-11.91277369	3.17E-04	0	0	0	0	0.06	74.62	0	0.03	0
18975	'Polg'	mRNA	-4.466234245	0.01030585	0.22	0.11	0.26	0.24	0.19	9.88	0.63	0.46	0.37
18987	'Pou2f2'	mRNA	-2.614463978	0.037155022	2.57	7.87	4.89	4.84	6.24	19.03	5.36	3.95	6.63
19009	'Pou6f1'	mRNA	-26.80113805	1.18E-17	0.01	0	0	0.01	0.02	12.98	0	0	0
19013	'Ppara'	mRNA	-3.502081134	0.013175706	6.57	6.82	6.8	2	9.35	55.39	6.13	5.21	1.68
19025	'Ctsa'	mRNA	-8.900595597	2.44E-05	1.13	1.05	1.29	0.2	1.62	294.22	1.08	0.51	0.49
19035	'Ppib'	mRNA	-2.95209971	0.026979927	121.96	126.16	133.24	114.83	115.42	771.93	116.43	150.14	102.95
19038	'Ppic'	mRNA	-7.672540193	0.00362194	0.03	0.3	0.48	0	0.98	90.14	0.03	1.42	0.03
19039	'Lgals3bp'	mRNA	-13.32247153	6.46E-05	0	0	0.02	0	0.04	53.41	0	0	0.02
19045	'Ppp1ca'	mRNA	-4.228402368	0.006938582	35.75	25.66	31.3	22.25	17.5	376.16	18.51	27.78	24.28
19052	'Ppp2ca'	mRNA	-2.303569349	0.043870225	8.53	1.52	2.68	5.29	6.64	16.49	3.04	3.43	7.29
19053	'Ppp2cb'	mRNA	-10.84343217	5.20E-04	0.08	0	0.03	0	0.05	12.68	0	0.03	0
19056	'Ppp3cb'	mRNA	-3.626400885	0.008487939	3.53	0.54	0.91	3.29	1.58	16.57	1.68	0.82	2.22
19062	'Inpp5k'	mRNA	-5.592288575	0.001731393	2.64	1.37	1.63	0.57	0.88	45.44	0.9	0.67	1.57
19089	'Prkcsh'	mRNA	-4.868156711	0.001758584	4.83	1.71	2.61	2.1	2.37	26.89	0.67	2.12	0.38
19116	'Prlr'	mRNA	-4.034218935	0.007094832	13.47	46.1	44.79	34.59	43.3	435.76	36.07	25.33	26.07
19118	'Prm1'	mRNA	-3.922491134	0.022420802	2.04	1.03	1.07	0.72	0.35	4.67	0.56	0.18	0.18
19122	'Prnp'	mRNA	-7.597002992	2.06E-04	0.32	0.03	0.01	0.04	0.22	12.52	0.16	0.06	0.02
19124	'Procr'	mRNA	-26.81331286	5.31E-13	0	0	0	0	0.03	37.95	0	0	0
19128	'Pros1'	mRNA	-8.696948312	4.53E-04	0.92	0.27	0.27	0.31	0.08	81.38	0	0.43	0.26
19134	'Prpf4b'	mRNA	-2.931692823	0.018510357	5.59	5.61	7.01	7.94	7.46	30.77	5.55	5.22	6.93
19141	'Lgmn'	mRNA	-4.794759818	0.004431677	7.14	11.16	10.63	10.92	5.83	272.23	10.4	15.67	7.99
19152	'Prtn3'	mRNA	-12.43875206	1.39E-04	0	0	0.14	0	0.33	163.92	0	0.1	0
19156	'Psap'	mRNA	-4.569258962	0.005645664	3.55	8.14	4.26	2.67	7.65	115.71	7.64	6.67	2.38
19157	'Cyth1'	mRNA	-6.170727591	0.001645595	0.57	0.61	0.37	0.47	0.46	19.22	0.06	1.2	0.62
19158	'Cyth2'	mRNA	-6.293617714	8.78E-04	2.57	2.09	1.22	0.84	0.52	69.9	1.59	0.48	1
19167	'Psma3'	mRNA	-4.737842924	0.00257634	50.28	14.53	27.44	19.36	47.7	572.18	20.48	35.67	19.6
19170	'Psmb1'	mRNA	-3.908065022	0.007944945	39.01	13.65	16.14	15.38	18.45	202.82	12.71	19.94	15.54
19171	'Psmb10'	mRNA	-28.15456897	2.42E-13	0.25	0.03	0.03	0	0.03	123.2	0	0	0
19172	'Psmb4'	mRNA	-4.821124669	0.003343875	13.1	4.54	6.59	7.93	6.3	191.02	7.79	10.47	5.19
19173	'Psmb5'	mRNA	-7.351792498	1.07E-04	6.57	3.55	2.26	3.21	3.81	385.93	2.33	4.29	1.42
19177	'Psmb7'	mRNA	-5.748350063	0.001294047	7.57	4.7	4.52	3.48	3.78	206.75	2.67	5.26	5.95
19179	'Psmc1'	mRNA	-2.601978489	0.030522047	44.52	37.72	41.12	40.26	28.66	137.08	30.29	32.47	25.72
19181	'Psmc2'	mRNA	-3.988502922	0.007320382	29.57	15.93	10.16	18.06	10.91	183.44	11.91	15.58	13.7
19182	'Psmc3'	mRNA	-4.697895048	0.002635496	11.44	9.33	5.23	9.85	6.43	141.79	4.14	7.98	7.12
19184	'Psmc5'	mRNA	-2.805245796	0.017937088	78.42	51.31	51.36	54.25	56.28	212.26	40.23	40.55	38.81
19186	'Psme1'	mRNA	-29.08527206	4.65E-15	0	0.33	0	0	0.94	351.52	0	0	0
19188	'Psme2'	mRNA	-5.522508895	0.001576895	8.25	1.76	1.97	4.21	3.18	182.03	4.16	5.87	3.7
19206	'Ptch1'	mRNA	-8.031704437	0.009784045	0.03	0	0	0	0.01	2.11	0	0.03	0
192156	'Mvd'	mRNA	-7.422578024	0.003596628	0	0.28	0.12	0	0.05	55.67	0.55	0.47	0.09
192160	'Casc3'	mRNA	-4.741128651	0.008039462	0.24	0.07	0.13	0.27	0.17	7	0.05	0.58	0.27
192173	'Mcrip1'	mRNA	-8.282652874	0.002387845	0.23	0.11	0.11	0	0.04	10.33	0	0.08	0.04
192174	'Rwdd4a'	mRNA	-3.591965816	0.015069776	1.86	2.44	1.81	0.83	2.23	15.95	1.13	1.55	2.07
192176	'Flna'	mRNA	-9.802667584	3.72E-06	0.07	0.05	0.06	0.24	0.17	74.16	0.02	0.11	0.15
192191	'Med9'	mRNA	-4.521751994	0.007107564	0.92	1.03	0.89	0.76	0.66	16.26	0.24	0.75	1.49
192195	'Ash1l'	mRNA	-3.520652454	0.011349587	4.46	3.25	3.16	4.51	4.78	31.33	3.69	3.68	5.09
192196	'Luc7l2'	mRNA	-2.722830886	0.018807759	23.8	7.68	18.82	13.05	19.23	56.5	12.55	11.51	8.01
19220	'Ptgfr'	mRNA	-12.47301774	3.24E-05	0.04	0	0.02	0.02	0.09	123.61	0	0.07	0
19223	'Ptgis'	mRNA	-8.933498081	8.84E-06	0.82	1.44	0.65	0.59	1.02	194.31	0.29	0.5	0.53
19224	'Ptgs1'	mRNA	-8.713033468	7.30E-05	0.06	0.17	0.05	0.01	0.06	29.07	0.08	0.06	0.09
19228	'Pth1r'	mRNA	-9.686011031	0.001993089	0	0	0	0.28	0	2.59	0	0	0
19231	'Ptma'	mRNA	-3.491698066	0.012722993	81.63	55.16	54.12	54.84	44.52	436.9	37.77	56.2	47.34
19240	'Tmsb10'	mRNA	-3.922163042	0.005991374	236.93	55.85	65.32	105.38	106.05	1042.73	61.35	94.19	94
19241	'Tmsb4x'	mRNA	-12.95119241	3.30E-09	4.16	0.61	4.39	17.98	22.8	13857.58	4.36	0.97	0.68
19253	'Ptpn18'	mRNA	-6.638640282	0.003772269	1.07	0.29	1.27	0	2.76	100.48	0.84	1.43	1.19
19261	'Sirpa'	mRNA	-8.466398526	9.54E-05	0	0.67	0.23	0.6	0.46	34.5	0.24	0	0.08
19262	'Ptpra'	mRNA	-3.251939878	0.045629522	6.13	2.84	2.01	1.61	0.67	24.73	1.78	3.06	4.25
192652	'Wdr81'	mRNA	-2.787087235	0.049613495	0.02	0.01	0.02	0.1	0.45	0.06	0.06	0.04	0
192662	'Arhgdia'	mRNA	-4.487390355	0.00568506	9.6	17.52	13.43	5.54	8.76	163.99	9.45	11.29	4.84
19274	'Ptprm'	mRNA	1.398524395	0.032391635	0.59	1.97	1.57	1.38	0.75	0.14	2.28	2.44	2.52
19275	'Ptprn'	mRNA	-5.162003083	0.005215998	0.71	0.34	0.38	0.37	0.36	16.03	0.9	0.06	0.59
192775	'Kcnh6'	mRNA	-9.483293767	6.11E-06	0.07	0.14	0.02	0.04	0.18	21.11	0.05	0.04	0.01
19280	'Ptprs'	mRNA	-3.135827896	0.034416346	0.64	0.97	0.56	0.47	0.46	5.91	0.73	0.78	0.88
19285	'Cavin1'	mRNA	-6.908055562	0.015511374	0.05	0.4	0.04	0.16	0	20.18	0	0.05	0.52
19286	'Pts'	mRNA	-5.615114272	0.003096602	4.96	1.29	1.4	0.73	1.96	145.51	1.53	4.34	3.93
19290	'Pura'	mRNA	-5.845822456	0.002456375	0.32	0.04	0.21	0.12	0.14	17.65	0.19	0.29	0.57
19291	'Purb'	mRNA	-9.933221691	0.001856279	0.07	0.06	0	0.19	0	12.61	0.04	0	0
19294	'Nectin2'	mRNA	-5.721226373	0.005221396	0.45	0.61	0.28	0.35	0.03	32.95	1.05	0.43	0.67
192976	'Lrrc75a'	mRNA	-6.45934326	0.001010773	0.65	0	0.12	0.64	0.1	43.32	0.64	0.31	0.75
19299	'Abcd3'	mRNA	-4.02838525	0.009492202	4.8	3.07	1.4	2.46	2.22	31.13	1.01	4.22	1.36
19324	'Rab1a'	mRNA	-5.120061251	0.001691659	9.89	1.95	3.17	2.9	4.32	95.14	3.12	3.05	3.39
19326	'Rab11b'	mRNA	-2.934729279	0.043580931	5.44	7.68	10.27	6.63	7.22	45.6	8.52	14.58	7.16
19332	'Rab20'	mRNA	-10.41416787	1.73E-04	0	0	0.07	0.04	0.15	235.17	0.67	0.04	0
19336	'Rab24'	mRNA	-7.226121668	0.001230775	0.23	0.13	0.13	0.29	0.04	106.22	0.13	0.97	0.61
19344	'Rab5b'	mRNA	-4.214346971	0.016544484	1.09	1.48	0.96	0.41	0.93	33.55	2.67	1.83	1.76
19354	'Rac2'	mRNA	-13.28280015	5.73E-07	0.02	0	0.01	0.04	0.07	117.67	0.03	0.04	0
19358	'Rad23a'	mRNA	-4.627844297	0.01020006	0.86	2.23	0.43	2.42	0.2	38.23	2.72	1.93	0.82
19367	'Rad9a'	mRNA	-4.385079721	0.040059414	0.02	0	0.02	0.62	0	0.2	0	0.02	0.04
193740	'Hspa1a'	mRNA	-11.19468527	1.05E-04	0	0.28	0	0.02	0.05	37.28	0	0	0.06
193742	'Abhd16a'	mRNA	1.307563325	0.025789139	29.72	80.39	51.51	41.03	26.69	6.76	86.54	49.6	92.83
19385	'Ranbp1'	mRNA	-2.628761751	0.024938537	52.67	24.6	27.04	46.22	42.07	161.73	31.84	34.31	37.26
19395	'Rasgrp2'	mRNA	-26.59087978	5.63E-17	0	0	0	0.01	0.11	114.02	0	0.01	0
19419	'Rasgrp1'	mRNA	-26.86618605	1.20E-17	0	0	0	0.01	0.02	10.54	0	0	0
19652	'Rbm3'	mRNA	-3.22640331	0.019801246	38.44	27.05	41.18	34.63	32.68	262.73	28.11	48.92	25.59
19655	'Rbmx'	mRNA	-9.247569743	1.26E-05	0	0.2	0.02	0.5	0.31	75.92	0.02	0.33	0.08
19659	'Rbp1'	mRNA	-9.569381535	0.003488631	0	0	0	0	0	14.11	0.02	0.05	0
19671	'Rce1'	mRNA	-4.038853278	0.008984313	13.2	10.18	5.8	6.25	6.99	103.23	5.37	10.17	8.13
19691	'Recql'	mRNA	-3.680565691	0.011148635	2.37	5.56	4.23	3.32	2.27	30.15	3.42	3.4	1.79
19697	'Rela'	mRNA	-3.290095828	0.018122741	10.63	20.94	17.45	15.02	10.32	109.65	13.03	12.71	14.73
19699	'Reln'	mRNA	-3.223324247	0.015247109	1.85	1.58	1.95	1.64	2.99	14.33	2.05	2.11	1.58
19703	'Renbp'	mRNA	-28.18749858	2.18E-21	0	0	0	0.6	0.16	114.75	0	0	0
19719	'Rfng'	mRNA	-3.350401694	0.034043562	2.93	1.25	1.74	1.21	0.75	19.37	2.82	1.35	2.15
19729	'Slc50a1'	mRNA	-9.926916764	0.002925269	0.64	0	0	0	0.05	74.6	0	0	0.3
19730	'Ralgds'	mRNA	-2.363600294	0.047569286	2.11	0.86	0.88	1.12	1.33	3.94	0.44	1.03	1.44
19732	'Rgl2'	mRNA	-5.172804016	0.007302967	0	0.01	0.14	0.27	0.12	2.84	0	0.18	0.09
19737	'Rgs5'	mRNA	-27.55231405	1.76E-12	0	0	0	0	0	21.71	0	0	0
19823	'Rnf7'	mRNA	-2.831934164	0.030801896	21.12	7.92	8.23	6.02	8.22	42.04	5.65	7.85	8.55
19878	'Rock2'	mRNA	-2.671225219	0.045857298	2.43	0.57	0.6	1.53	1.37	7.08	0.77	0.75	2.7
19889	'Rp2'	mRNA	-12.81701478	9.87E-06	0	0	0	0.27	0.01	10.14	0	0	0
19891	'Rpa2'	mRNA	-5.028280766	0.002591374	4.74	2.17	2.1	2.71	2.63	82.22	3.28	3.65	1.83
19896	'Rpl10a'	mRNA	-9.293851516	4.04E-06	4.73	1.2	1.23	1.16	4.84	465.95	0.53	1.64	0.34
19899	'Rpl18'	mRNA	-8.163575656	4.36E-05	21.35	2.32	5.07	7.7	5.84	1606.13	3.89	9.73	5.11
19921	'Rpl19'	mRNA	-6.418571691	2.38E-04	35.74	15.29	26.97	25.93	31.97	1496.5	17.12	21.49	21.62
19933	'Rpl21'	mRNA	-5.960321633	4.29E-04	12.45	6.01	5.72	8.15	9.94	341.84	5.25	7.19	6.32
19934	'Rpl22'	mRNA	-3.111526293	0.021350267	7.88	13.17	6.9	10	9.9	71.31	9.6	8.54	12.33
19935	'Mrpl23'	mRNA	-4.445064637	0.003460747	6.88	9.03	6.77	10.36	8.66	119.21	6.19	10.14	2.94
19941	'Rpl26'	mRNA	-6.967176104	9.53E-05	48.28	7.32	13.2	19.57	22.72	1330.54	8.39	15	12.86
19942	'Rpl27'	mRNA	-4.932121762	0.001435662	32.63	8.53	15.97	20.98	34.84	451.25	13.53	24.27	14.06
19943	'Rpl28'	mRNA	-6.666266087	1.67E-04	22.6	10.45	13.26	15.81	16.02	925.75	9.86	12.97	7.34
19944	'Rpl29'	mRNA	-4.868544636	0.002053088	23.79	11.5	16.37	16.1	14.69	326.65	13.27	13.41	12.3
19946	'Rpl30'	mRNA	-6.529799926	2.60E-04	9.4	3.62	7.6	7.06	6.39	346.06	2.21	7.23	2.64
19951	'Rpl32'	mRNA	-4.795349706	0.002812323	219.15	70.84	98.47	103.13	129.53	2592.16	73.74	152.45	95.99
19981	'Rpl37a'	mRNA	-6.298322529	2.52E-04	49.52	28.85	31.07	33.27	72.1	2101.9	24.54	41.97	25
19982	'Rpl36a'	mRNA	-8.427536794	1.91E-05	8.02	1.7	3.39	5.82	13.42	829.42	2.07	5.6	0.37
19988	'Rpl6'	mRNA	-7.856588791	2.01E-05	13.1	4.88	6.39	9.25	11.12	846.72	3.29	6.36	2.86
19989	'Rpl7'	mRNA	-9.452803339	1.33E-05	4.63	2.61	2.58	4.96	3.64	1031.07	0.51	4.29	0.14
20005	'Rpl9'	mRNA	-6.670227014	4.76E-04	2.58	3.35	4.78	3.8	7.63	743.21	8.16	10.63	6.07
20014	'Rpn2'	mRNA	-6.012188558	9.98E-04	2.8	5	3.33	1.37	2.81	158.05	1.8	3.98	2.38
20016	'Polr1c'	mRNA	-4.777718041	0.004953408	2.26	2.11	3.14	2.53	1.4	71.47	2.45	2.9	3.67
20018	'Polr1d'	mRNA	-2.633041755	0.025881467	117.66	33.5	50.51	54.56	80.83	232.34	32.9	72.45	35.54
20020	'Polr2a'	mRNA	-2.55356777	0.031440374	2.06	1.03	0.86	2.25	2.08	8.16	2.06	1.53	1.89
20042	'Rps12'	mRNA	-5.327827461	0.001129415	54.26	20.23	23.35	39.01	30.23	918.37	16.57	29.51	32.75
20044	'Rps14'	mRNA	-5.961134183	3.40E-04	133.12	51.15	73.88	81.93	139.9	3379.75	43.63	75.87	67.72
20054	'Rps15'	mRNA	-8.081608983	5.79E-05	15	7.88	7.94	11.15	7.85	1753.95	5.11	14.22	2.1
20055	'Rps16'	mRNA	-4.138993693	0.004985557	129.03	71.23	90.51	74.01	130.43	1145.86	60.43	111.51	59.19
20068	'Rps17'	mRNA	-7.771688998	4.89E-05	22.76	4.09	5.69	6.26	13.74	1382.08	7.66	6.71	7.16
20084	'Rps18'	mRNA	-8.140450942	2.71E-05	24.04	9.58	13.61	14.81	18.57	2927.89	13.97	12	9.34
20085	'Rps19'	mRNA	-11.00581003	1.18E-07	9.2	2.47	2.45	12.31	17.96	3930.52	0.42	3.62	2.19
20088	'Rps24'	mRNA	-4.971442472	0.001447201	46.73	20.04	24.17	28.22	53.93	740.95	20.8	37.14	20.75
20090	'Rps29'	mRNA	-5.074705465	0.001242123	261.5	61.25	61.62	94.8	139.56	2246.51	56.48	103.99	68.78
20091	'Rps3a1'	mRNA	-5.824325259	4.40E-04	35.49	16.78	27.32	28.53	37.37	980.08	14.11	24.89	20.97
20102	'Rps4x'	mRNA	-5.931935885	4.71E-04	45.65	15.13	17.03	21.6	34.89	919.6	14.01	27.86	10.07
20103	'Rps5'	mRNA	-7.704761409	4.31E-05	14.78	8.18	8.82	10.27	16.19	1537.17	6.69	10.06	8.39
20104	'Rps6'	mRNA	-9.556204527	4.17E-06	0.46	0.32	0.26	0.72	0.77	250.58	0.26	0.67	0.24
20111	'Rps6ka1'	mRNA	-2.975809006	0.04423033	0.53	1.82	1.24	1.76	0.45	8.31	0.48	1.34	2.05
20112	'Rps6ka2'	mRNA	-8.971936245	0.016832579	0.06	0.04	0	0	0	10.82	0.07	0	0
20115	'Rps7'	mRNA	-6.243060975	3.05E-04	35.7	17.68	18.2	26.49	27.89	1187.26	11.92	25.12	16.9
20116	'Rps8'	mRNA	-4.087384482	0.004801268	153.55	96.57	99.62	109.79	101.28	1138.89	55.85	90.45	93.93
20130	'Rras'	mRNA	-24.57393265	3.24E-10	0	0	0	0	0	13.56	0	0	0
20148	'Dhrs3'	mRNA	-6.985710138	4.10E-04	1.63	1.96	1.26	1.08	0.64	176.73	1.76	1.14	2.03
20168	'Rtn3'	mRNA	-2.598916222	0.047621625	24.72	18.38	18.08	19	14.69	108.93	23.58	22.29	17.27
20182	'Rxrb'	mRNA	-6.753844717	0.001661408	0.23	0.36	0.02	0.03	0.14	32.74	0.24	0.11	0.69
20192	'Ryr3'	mRNA	-5.078944358	0.001040312	0.17	0.25	0.13	0.13	0.31	3.33	0.11	0.1	0.14
20193	'S100a1'	mRNA	-28.892384	5.45E-15	0	0	0	0	1.48	544.11	0	0	0
20194	'S100a10'	mRNA	-13.68564999	1.86E-09	0.58	0	0.82	1.56	3.47	2217.72	0.08	0.25	0.24
20195	'S100a11'	mRNA	-6.277419379	3.82E-04	0.98	0.81	0.96	3.01	5.09	113.99	3.44	1.24	0.22
20196	'S100a13'	mRNA	-27.57319192	5.14E-20	0	0	0	0.43	0.28	167.44	0	0	0
20198	'S100a4'	mRNA	-14.71365206	2.68E-08	0.13	0	0.24	5.63	3.13	946.74	0	0	0.12
20200	'S100a6'	mRNA	-10.09033532	8.00E-04	0	0	0	0.28	0.07	316.49	1.01	0	0
20209	'Saa2'	mRNA	-25.97685175	2.97E-11	0	0	0	0	0	67.64	0	0	0
20210	'Saa3'	mRNA	-16.78353151	3.25E-10	1.14	0.75	2.1	1.44	57.33	25854.27	0.79	0.11	0
20224	'Sar1a'	mRNA	-3.509046316	0.009448365	11.11	6.9	8.7	12.71	11.86	88.72	7.33	10.82	10.33
20226	'Sars'	mRNA	-2.742689169	0.027262651	9.56	7.23	7.56	6.48	5.98	28	4.24	7.05	4.81
20227	'Sart1'	mRNA	-4.084507192	0.007132134	1.56	1.18	1.54	1.39	1.41	20.59	1.05	1.62	1.63
20229	'Sat1'	mRNA	-3.653901479	0.006387564	45.3	41.25	45.2	39.05	67.83	339.66	43.74	33.51	23.44
20238	'Atxn1'	mRNA	-2.428019625	0.043035536	4.29	5.76	5.71	7.43	6.94	28.44	6.11	6.07	8.49
20249	'Scd1'	mRNA	-28.86255766	1.74E-14	0	0	0	0.01	0.06	49.62	0	0	0
20250	'Scd2'	mRNA	-13.56020624	4.93E-09	0.17	0.02	0.03	0.04	0.26	149.19	0.02	0.02	0.01
20280	'Scp2'	mRNA	-3.791541814	0.006953404	10.41	9.51	9.37	8.51	10.99	86.81	7.44	8.93	6.44
20288	'Msr1'	mRNA	-11.10119261	1.78E-05	0.73	0.24	0.36	0.03	0.27	106.04	0.13	0.05	0
20301	'Ccl27a'	mRNA	-5.613752461	6.22E-04	4.38	1.47	5.13	1.79	7.08	111.14	2.63	2.02	0.78
20303	'Ccl4'	mRNA	-4.736393028	0.008152425	4.34	3.04	3.35	0.38	4.98	79.63	4.45	3.99	0.86
20305	'Ccl6'	mRNA	-13.72681134	5.24E-06	0.43	0.06	0.18	0.06	5	1529.31	0.39	0	0
20308	'Ccl9'	mRNA	-13.8167185	1.60E-07	0.01	0	0.04	0.03	0.29	111.52	0	0.01	0.01
20318	'Sdf4'	mRNA	-5.712354885	0.001772436	11.27	4.06	5.07	3.61	1.97	144.3	4.66	7	2.27
20321	'Frrs1'	mRNA	-11.1136002	5.50E-04	0	0.02	0.31	0	0.46	4.97	0	0	0
20322	'Sord'	mRNA	-6.807979556	7.61E-04	0.15	0.18	0.02	0.4	0.11	27.35	0.05	0.15	0.63
20335	'Sec61g'	mRNA	-2.438817102	0.045693587	480.97	77.21	102.19	110.83	176.93	581.12	110.96	185.5	120.28
20340	'Glg1'	mRNA	-2.312542634	0.048493818	2.6	1.99	2.56	3.34	4.06	13.25	3.94	3.54	3.12
20341	'Selenbp1'	mRNA	-8.308599669	0.006537539	0.59	0.32	0	0	0	77.55	0.12	0.68	0.02
20342	'Selenbp2'	mRNA	-8.390154124	0.032142195	0	0	0	0	0	1.43	0	0	0
20343	'Sell'	mRNA	-28.96299965	1.24E-19	0	0	0.02	0.02	0.45	145.92	0	0	0
20345	'Selplg'	mRNA	-13.12626341	7.32E-06	0.02	0	0	0	0.41	164.82	0	0.02	0.04
20350	'Sema3f'	mRNA	-9.529164705	0.014827607	0	0	0	0	0	1.42	0	0	0
20361	'Sema7a'	mRNA	-8.509877108	0.001721922	0.03	0	0	0.01	0.04	1.12	0	0	0
20362	'Sept8'	mRNA	-11.21237002	3.69E-04	0	0	0	0	0.02	5.98	0	0	0.01
20363	'Selenop'	mRNA	-9.392166944	1.46E-05	0.72	0.8	1.13	0.95	0.41	304.06	0.81	0.66	0.08
20364	'Selenow'	mRNA	-3.530777989	0.011169088	169.04	86.13	111.34	108.13	137.01	1005.7	72.02	134.25	110.09
20375	'Spi1'	mRNA	-26.82756003	6.82E-13	0	0	0	0	0.07	72.81	0	0	0
20379	'Sfrp4'	mRNA	-15.34712353	4.31E-11	0.17	0.12	0.24	0.38	8.16	4574.22	0.17	0.07	0.14
20392	'Sgce'	mRNA	-8.174744623	0.004321466	0	0.03	0	0.03	0	23.16	0.22	0	0.05
20393	'Sgk1'	mRNA	-6.024445135	5.66E-04	5.07	2.79	3.72	2.2	5.28	199.6	2.32	4.26	1.45
20397	'Sgpl1'	mRNA	-28.39391482	5.60E-18	0.02	0	0	0.01	0.03	52.23	0	0	0
20401	'Sh3bp1'	mRNA	-6.659787275	5.55E-04	0.53	0.92	0.75	0.17	0.41	32.76	0.61	0.3	0.19
20409	'Ostf1'	mRNA	-4.253021574	0.006584485	22.16	18.68	21.01	16.78	19.59	351.86	22.17	22.07	20.73
20410	'Sorbs3'	mRNA	-12.29270646	3.86E-06	0.01	0.02	0	0.04	0.04	38.6	0.02	0.02	0
20422	'Sem1'	mRNA	-2.590314873	0.040306659	473.5	132.62	127.92	204.18	195.86	989.58	146.16	267.23	207.42
20441	'St3gal3'	mRNA	-6.322892183	2.83E-04	0.44	0.67	0.19	0.33	0.48	16.92	0.16	0.3	0.3
20444	'St3gal2'	mRNA	-5.595241135	7.90E-04	0.13	0.09	0.06	0.15	0.29	6.11	0.04	0.23	0.11
20448	'St6galnac4'	mRNA	-28.73797883	1.68E-13	0	0	0.02	0	0.01	58.54	0	0	0
20449	'St8sia1'	mRNA	-4.679847032	0.048306459	0	0.05	0.02	0	0.11	0.33	0.07	0	0.02
20463	'Cox7a2l'	mRNA	-3.08232298	0.007681937	129.79	30.72	36.26	61.04	76.5	214.58	27.79	49.34	25.13
20469	'Sipa1'	mRNA	-7.063986505	5.92E-04	0.16	0.42	0.25	0.37	0.11	53.14	0.68	0.12	0.52
20479	'Vps4b'	mRNA	-3.427684516	0.013646544	6.63	6.56	5.62	6.71	7.7	60.75	7.28	5.53	7.85
20482	'Skil'	mRNA	-6.272052973	5.87E-04	0	0.04	0.05	0.09	0.08	5.14	0.05	0.13	0.05
20491	'Sla'	mRNA	-7.568460961	1.10E-04	0.14	0.04	0.34	0.43	0.67	52.72	0.33	0.04	0.55
20502	'Slc16a2'	mRNA	-25.13104499	1.27E-10	0	0	0	0	0	3.65	0	0	0
20514	'Slc1a5'	mRNA	-7.138645362	0.023166814	0.22	0	0	0	0	4.07	0.02	0.08	0
20516	'Slc20a2'	mRNA	1.144289616	0.029439136	1.51	4.87	2.27	2.09	1.94	0.38	4.11	3.39	4.78
20535	'Slc4a2'	mRNA	-4.60283904	0.002248068	0.65	0.69	0.12	1.18	1.83	20.72	1.16	0.87	0.98
20540	'Slc7a7'	mRNA	-8.391413494	6.78E-04	0.77	1.23	0.79	0.35	1.12	181.82	0.19	0	1.67
20555	'Slfn1'	mRNA	-9.617102652	2.56E-04	0	0	0	0.02	0.26	2.74	0	0	0
20556	'Slfn2'	mRNA	-28.95634513	2.49E-14	0	0	0.03	0	0.1	160.97	0	0	0
20564	'Slit3'	mRNA	-2.314690123	0.031988128	0.14	0.44	0.09	0.23	0.21	0	0.04	0.03	0.04
20568	'Slpi'	mRNA	-17.35739982	2.76E-12	0.67	0.37	1.7	0.66	15.08	13762.75	0.06	0.17	0.05
20597	'Smpd1'	mRNA	-3.965870906	0.008196302	4.98	4.27	4.96	2.89	4.72	48.9	3.18	5.05	2.91
20602	'Ncor2'	mRNA	-4.005003066	0.012847254	0.21	0.2	0.34	0.21	0.17	3.59	0.09	0.26	0.42
20612	'Siglec1'	mRNA	-7.746004416	0.015524244	0	0	0	0	0.22	8.85	0.12	0	0
20616	'Snap91'	mRNA	-3.75269151	0.010489268	2.34	2.11	3.06	3.31	2.11	30.32	3.56	2.43	2.1
20618	'Sncg'	mRNA	-7.723749	0.048855711	0	0	0	0	0	2.44	0	0	0
20621	'Snn'	mRNA	-26.40702577	1.01E-13	0	0	0.06	0.06	0	13.63	0	0	0
20630	'Snrpc'	mRNA	-4.158021814	0.005321726	15.76	9.05	8.56	6.73	12.77	103.97	6.93	10.53	3.22
20638	'Snrpb'	mRNA	-5.935074956	9.50E-04	0.9	0.91	0.85	0.91	2.02	86.39	1.4	2.45	0.96
20652	'Soat1'	mRNA	-2.808796675	0.032893063	20.52	11.11	11.61	9.58	12.51	68.19	13.38	12.96	10.15
20655	'Sod1'	mRNA	-3.312843369	0.014584595	291.63	168.09	201.68	192.82	207.63	1447.21	124.97	210.49	199.08
20656	'Sod2'	mRNA	-3.943692114	0.00700028	18.15	13.43	13.44	12.74	15.69	166.54	12.14	13.91	12.81
20657	'Sod3'	mRNA	-12.60929438	6.01E-05	0	0	0	0	0.24	35.34	0	0	0.02
20661	'Sort1'	mRNA	-3.706240703	0.016129942	0.83	0.52	0.87	1.25	0.4	11.44	0.66	1.22	1.19
20663	'Sos2'	mRNA	-1.987716733	0.03631704	2.16	2.44	2.72	3.65	2.81	5.42	2.42	2.01	1.84
20677	'Sox4'	mRNA	-26.27921668	6.34E-18	0.02	0.02	0	0.03	0.01	8.49	0	0	0
20684	'Sp100'	mRNA	-4.589556386	0.003833725	0.95	1.86	2.94	2.25	3.29	57.58	2.71	3.42	2.2
20688	'Sp4'	mRNA	2.11775064	0.039169767	0.05	0.06	0.17	0.03	0.02	0	0.07	0.13	0.15
20692	'Sparc'	mRNA	-9.446037031	5.25E-06	0.22	0.61	1.28	2.61	1.37	764.9	1.08	0.69	2.01
20715	'Serpina3g'	mRNA	-26.03547092	2.68E-11	0.03	0	0	0	0	21.51	0	0	0
20719	'Serpinb6a'	mRNA	-7.782876518	1.12E-04	1.94	1.93	0.92	1.26	0.9	338.29	0.83	2.13	1.57
20723	'Serpinb9'	mRNA	-2.624056442	0.042877008	0.88	3.2	5.93	3.8	3.5	22.68	3.63	5.32	3.54
207393	'Elfn2'	mRNA	4.399359998	0.034202543	0.01	0	0.01	0	0	0	0.03	0.03	0.1
20741	'Sptb'	mRNA	-8.743430697	0.025485534	0	0	0	0	0	0.25	0	0	0
20750	'Spp1'	mRNA	-28.93563429	3.39E-24	2.11	0.36	0	0.82	1.3	189.46	0	0	0
207728	'Pde2a'	mRNA	-8.351757939	0.013302614	0	0	0.38	0	0.11	25.36	0	0	0.27
20775	'Sqle'	mRNA	-4.007696395	0.01170126	2.69	4.27	5.37	3.27	2.35	46.73	3.08	5.76	1.39
20776	'Tmie'	mRNA	-10.44133983	0.007559827	0.19	0	0	0	0	4.89	0	0	0
20778	'Scarb1'	mRNA	-4.324756431	0.008227689	10.31	34.2	24.83	12.91	17.99	392.55	31.53	20.02	20.73
20788	'Srebf2'	mRNA	-4.248462052	0.006071359	0.32	2.98	1.27	0.83	1.52	13.82	1.07	0.37	1.32
207952	'Klhl25'	mRNA	-4.134161124	0.008795368	0.8	1.75	2.32	1.56	1.7	24.97	2.51	0.55	2.38
20810	'Srm'	mRNA	-4.071187709	0.012111059	3.62	1.52	1.52	3.37	0.88	41.91	3.82	2.23	2.72
208111	'Zfp976'	mRNA	-7.934227521	3.84E-05	0.15	0.08	0.09	0.08	0.07	7.54	0.05	0.03	0.04
208144	'Dhx37'	mRNA	-8.290203759	1.59E-05	0.2	0.04	0.1	0.16	0.14	16.68	0.05	0.05	0.07
208177	'Phldb2'	mRNA	-8.153086722	0.010613747	0	0	0	0.07	0	7.89	0.1	0	0
208228	'Mob3a'	mRNA	-4.544683264	0.005914512	1.21	1.98	0.92	0.96	0.2	11.2	0.53	0.35	0.81
208285	'Cyp4f17'	mRNA	-6.109060529	0.007319331	0	0.03	0.05	0.3	0.09	15.03	0.58	0.17	0
20832	'Ssr4'	mRNA	-6.895343227	2.75E-04	7.53	1.89	2.31	2.68	5.2	468.12	3.49	5.8	4.13
20845	'Star'	mRNA	-11.31641346	2.08E-04	0.01	0.13	0.2	0.06	0.26	228.35	0	0.3	0
20846	'Stat1'	mRNA	-4.768384388	0.005006494	1.55	1.77	1.49	0.98	1.42	39.7	1.85	2.42	0.82
208501	'Ndufaf8'	mRNA	-2.969640701	0.029353442	81.39	20.55	17.67	38.04	20.28	203.49	26.1	24.58	45.1
208618	'Etl4'	mRNA	-2.003021632	0.03802442	13.03	12.57	11.74	11.43	14.6	26.26	9.02	9.03	8.37
208624	'Alg3'	mRNA	-2.983135879	0.029502987	5.67	1.57	5.68	5.22	2.91	34.66	3.76	5.89	1.6
208643	'Eif4g1'	mRNA	-2.79787683	0.037747971	7.74	10.72	5.93	8.51	10.13	61.99	11.58	6.75	14.72
208647	'Creb3l2'	mRNA	-3.644190633	0.034441887	1.23	1.17	0.57	0.56	0.19	6.53	1.38	1.16	1.38
208650	'Cblb'	mRNA	3.824464309	0.024276427	0.1	0.11	0	0	0.01	0	0.04	0.04	0.15
208659	'Fam20a'	mRNA	-12.10645186	2.39E-04	0	0.05	0.1	0	0.02	21.45	0	0.02	0
20866	'Stim1'	mRNA	-5.780993608	7.25E-04	0.29	0.23	0.62	0.41	1.48	13.15	0.66	0.05	0.15
20872	'Stk16'	mRNA	-8.033091042	0.001900531	0.19	0	0.12	0.02	0.03	27.1	0.03	0.35	0
208795	'Tmem63a'	mRNA	-7.396479157	0.048320432	0.09	0	0.17	0	0	8.29	0	0.16	0
20887	'Sult1a1'	mRNA	-9.289294403	0.006219398	0.04	0	0	0	0.24	119.69	0	0	0.6
208898	'Unc13c'	mRNA	-2.522911769	0.034742013	72.06	86.62	82.65	81.71	88.1	327.79	89.27	75.97	59.86
20893	'Bhlhe40'	mRNA	-3.093669421	0.020806756	4.9	6.23	4.88	6.42	4.93	38.14	4.66	5.73	6.2
209003	'Rbmx2'	mRNA	-2.07197145	0.049035353	6.6	5.06	5.98	5.2	11.64	17.05	7.4	6.15	4.2
209011	'Sirt7'	mRNA	1.343171491	0.039639769	6.61	4.97	5.4	4.13	2.53	0.47	6.12	6.56	9.49
209012	'Ulk4'	mRNA	-3.217804856	0.024941988	1.67	2.61	2.3	1.18	1.69	15.12	1.76	1.34	2.43
20908	'Stx3'	mRNA	-6.085190363	4.30E-04	0.85	0.27	0.58	0.84	1.49	45.04	0.57	0.94	0.97
209086	'Samd9l'	mRNA	-10.01275205	3.87E-05	0	0.05	0.12	0.02	0.16	2.31	0.01	0	0
20909	'Stx4a'	mRNA	-7.661506431	3.85E-05	0.42	0.44	0.06	0.72	0.37	28.79	0.16	0.01	0.3
20911	'Stxbp2'	mRNA	-3.871189506	0.008058968	9.06	7.4	8.62	6.27	6.08	127.98	6.66	5.2	5.79
20912	'Stxbp3'	mRNA	-3.758444837	0.010433963	5.29	1.05	2.67	2.61	5.4	33.83	3.18	4.82	1.1
209200	'Dtx3l'	mRNA	-3.059000015	0.032760639	0.72	2.87	3.19	5.11	0.6	15.47	2.13	1.57	3.35
20922	'Supt4a'	mRNA	-5.390820557	0.001260887	14.94	13.27	14	10.93	9.17	268.72	2.98	7.22	11.67
209224	'Enox2'	mRNA	-3.507150575	0.026526033	5.57	4.29	3.94	0.95	1.86	25.82	3.39	2.71	2.52
209239	'Gan'	mRNA	-5.757395746	0.042689537	0.2	0	0.09	0	0.47	10.64	0.01	0	0.67
20930	'Surf1'	mRNA	-2.307102723	0.044620558	29.45	14.74	20.39	20.73	21.34	63.63	13.67	23.03	16.67
20931	'Surf2'	mRNA	-5.655949419	0.001827748	0.28	1.28	0.6	0.61	0.57	42.12	0.78	0.69	1.03
209387	'Trim30d'	mRNA	-4.938504061	0.001086582	0.97	2.45	1.76	2.02	4.18	41.8	2.1	2.05	1.14
209416	'Gpkow'	mRNA	-11.2569707	2.94E-07	0.18	0.09	0	0.24	0.48	24.03	0.01	0.02	0
209456	'Trp53bp2'	mRNA	-9.023205868	0.01625115	0	0	0	0	0	12.83	0	0	0.08
20970	'Sdc3'	mRNA	-8.976585446	8.43E-04	0	0	0.07	0.02	0.02	60.8	0.26	0	0.16
20971	'Sdc4'	mRNA	-6.446936853	8.47E-04	0.65	0.47	1.18	0.51	0.7	61.95	1.07	0.17	1.21
20972	'Syngr1'	mRNA	-7.626779978	0.009042649	0.06	0.23	0.06	0	0.07	111.47	0	0.43	0.52
210027	'Slc35f3'	mRNA	-2.524990551	0.046146324	2.24	3.19	1.88	2.68	3.4	9.38	3.15	2.05	3.6
210029	'Metrnl'	mRNA	-24.96460428	1.58E-12	0	0	0	0	0.02	5.63	0	0	0
210146	'Irgq'	mRNA	-10.19809005	0.002553662	0.01	0	0	0	0.01	1.19	0	0	0
210293	'Dock10'	mRNA	-5.496371822	8.75E-04	0.58	0.54	0.26	1.07	0.46	19.94	0.38	0.34	0.74
210376	'Mtmr9'	mRNA	-2.476117776	0.038835259	5.51	3.78	3.56	8.67	5.52	52.63	5.4	6.38	7.31
210710	'Gab3'	mRNA	-25.62505905	1.06E-12	0	0	0.23	0	0.02	10.75	0	0	0
210719	'Mkx'	mRNA	-11.97052335	3.53E-05	0.19	0	0	0.01	0.14	7.96	0	0	0
210766	'Brcc3'	mRNA	-2.409808301	0.024184404	64.6	38.41	38.72	44.3	51.3	139.83	31.1	38.25	19.34
210789	'Tbc1d4'	mRNA	-7.594761031	0.035695902	0	0	0	0	0	1.96	0	0.04	0
210973	'Kbtbd2'	mRNA	-12.65704916	5.47E-06	0.03	0.02	0.01	0.01	0.15	22.54	0	0.01	0.01
210998	'Fam91a1'	mRNA	-2.467702136	0.046503288	3.48	1.61	2.59	6.05	4.26	22.6	5.1	4.34	6.7
211151	'Churc1'	mRNA	-5.729604333	8.80E-04	31.12	11.1	24.39	6.44	7.67	301.95	8.17	4.47	7.18
211286	'Cln5'	mRNA	-10.47318432	0.007377605	0	0	0	0	0	3.79	0	0	0
211329	'Ncoa7'	mRNA	-4.948728302	0.001642934	1.37	0.97	1.41	2.03	1.47	50.26	1.72	0.94	1.08
211548	'Nomo1'	mRNA	-6.426382062	7.94E-04	0.31	0.05	0	0.3	0.12	18.47	0.07	0.4	0.26
211550	'Tifa'	mRNA	-25.99837244	2.86E-11	0	0	0	0	0	15.33	0	0	0
211623	'Plac9a'	mRNA	-26.60017078	5.15E-17	0	0.28	0	0.14	0.14	170.06	0	0	0
211660	'Cspp1'	mRNA	-3.609455277	0.019595821	1.43	1.39	1.1	0.91	1.38	17.86	2.31	1.65	0.78
211986	'Tmem18'	mRNA	-7.619486931	0.004068574	0	0	0.1	0	0.13	10.14	0.12	0.06	0
212032	'Hk3'	mRNA	-27.83511226	4.48E-14	0	0	0.01	0	0.07	41.17	0	0	0
212070	'Clrn3'	mRNA	-6.288828748	0.013657386	0	0.13	0	0.31	0.15	0	0	0	0
212123	'Dcaf15'	mRNA	-7.015796184	0.019818127	0.41	0.04	0	0.54	0	9.01	0	0	0.24
212167	'Gsap'	mRNA	-5.604630809	0.001160802	1.15	2.18	2.35	1.56	0.91	61.02	1.26	1.29	1.83
212398	'Frat2'	mRNA	-6.483269566	0.012874629	0	0	0.04	0	0.21	10.11	0.19	0.2	0
212539	'Gm266'	mRNA	-25.48494277	6.95E-11	0	0	0	0	0	18.45	0	0	0
212547	'Nepro'	mRNA	-5.568932418	3.92E-04	0.49	0.88	0.58	1.63	1.33	19.48	0.78	0.79	0.44
212555	'Pqlc2'	mRNA	-7.739738129	5.04E-04	0.83	0.65	0.49	0.32	0.08	83.47	1	0.27	0.15
212679	'Mars2'	mRNA	-12.25113788	5.12E-06	0.03	0.15	0.01	0.07	0.07	19.06	0	0	0.01
212706	'N4bp3'	mRNA	-10.7205203	0.003730001	0	0	0	0	0	8.48	0	0	0.02
212862	'Chpt1'	mRNA	-4.223491364	0.008022107	1.32	1.17	1.67	1.49	1.41	26.08	2.24	2.04	2.72
212937	'Tifab'	mRNA	-3.143114552	0.026965159	0.17	0.3	0.39	0.13	0.62	1.83	0.45	0.12	0.25
212943	'Tent5a'	mRNA	-10.74107296	2.21E-05	0.01	0.01	0.01	0.01	0.29	31.62	0.06	0.01	0
212999	'Tnpo2'	mRNA	-2.832032993	0.02445514	1.15	2.23	2.54	1.67	1.71	7.98	1.45	1.82	0.98
213011	'Zfp583'	mRNA	-2.746525335	0.024873694	6.35	2.36	4.3	2.7	3.64	13.81	2.61	2.93	2.33
213019	'Pdlim2'	mRNA	-5.304904692	0.003366485	0.96	3.06	1.2	2.07	1.38	123.57	2.97	4.16	3.21
213068	'Tmem71'	mRNA	-4.462638094	0.001900291	2.27	1.13	3.9	0.93	2.54	14.75	0.96	0.92	0.54
213350	'Gatd1'	mRNA	-7.511560052	0.001356675	1.25	2.44	2.45	1.24	0.71	132.04	0.89	1.58	0
213391	'Rassf4'	mRNA	-9.366622527	0.001042635	0.02	0.09	0.04	0	0.2	34.16	0.11	0.06	0
21346	'Tagln2'	mRNA	-16.63043381	1.93E-08	0.1	0.28	0.28	0.35	0.37	898.61	0	0	0.03
213484	'Nudt18'	mRNA	-7.677369827	0.010467009	0.07	0.14	0.03	0	0.01	21.12	0	0.06	0.29
213539	'Bag2'	mRNA	-7.765540448	0.029678388	0	0	0.33	0	0	3.12	0	0.05	0
21354	'Tap1'	mRNA	-25.91495665	3.31E-11	0	0	0	0	0	9.79	0	0	0
21356	'Tapbp'	mRNA	-8.018158613	2.92E-05	0.03	1.16	0.4	0.65	0.85	105.81	0.49	0.55	0.37
213573	'Cracr2b'	mRNA	-10.1556999	6.13E-05	0.03	0.05	0.02	0.02	0.07	31.75	0	0.05	0.05
213582	'Map9'	mRNA	-2.675990548	0.019086555	5.82	8.2	6.1	9.41	7.76	25.07	4.65	3.64	7.86
21376	'Tbrg1'	mRNA	-2.814131888	0.017647461	25.49	16.96	14.09	15.79	19.24	66.66	13.32	12.02	12
213773	'Tbl3'	mRNA	-3.217631199	0.032109422	4.25	1.9	2.14	0.9	1.85	13.2	1.33	3.07	0.7
21379	'Tbrg4'	mRNA	-4.30400699	0.005022971	0.89	0.42	1.31	0.4	0.76	5.94	0.55	0.53	0.25
213819	'Casd1'	mRNA	-6.108440381	0.004246009	0	0	0.01	0.44	0.13	7.71	0	0.32	0.05
21385	'Tbx2'	mRNA	-24.89681022	1.67E-12	0	0	0	0	0.01	3.63	0	0	0
21391	'Tbxas1'	mRNA	-27.66941877	4.39E-18	0	0.03	0.03	0	0.15	88.82	0	0	0
213989	'Tmem82'	mRNA	-5.248259755	0.017826235	0	0	0	0.03	0.02	0.5	0	0.04	0.02
214292	'Syna'	mRNA	2.508066898	0.048412494	0.15	0.43	0.01	0.02	0.16	0	0.34	0.47	0.29
214359	'Tmem51'	mRNA	-3.267320822	0.035869021	1.31	4.15	1.1	0.6	2.01	16.41	0.92	1.5	3.32
214489	'BC003965'	mRNA	-6.357408502	0.007371163	0.54	0.17	0.03	0.03	0.3	8.33	0.34	0	0.01
21452	'Tcn2'	mRNA	-6.09374361	4.18E-04	1.52	2.14	3.63	3.75	2.64	111.15	1.17	3.6	1.17
214523	'Tmprss4'	mRNA	-7.723749	0.048855711	0	0.22	0	0	0	0.67	0	0	0
214572	'Prmt7'	mRNA	-5.702646138	0.002463182	1.92	2.14	1.68	0.62	1.22	58.79	0.27	2.53	1.06
214585	'Spg11'	mRNA	-1.76984224	0.019620568	0.43	0.76	0.69	1.02	1.53	1.07	0.43	0.76	0.59
214704	'Iqub'	mRNA	4.482298671	0.049978213	0.36	0	0.01	0	0	0	0.28	0.09	0.02
214854	'Neurl3'	mRNA	-7.685216101	0.009685804	0	0	0	0	0.03	2.8	0.07	0	0
214895	'Lman2l'	mRNA	-3.694838589	0.011468012	1.56	3.51	1.62	1.57	2.13	30.43	2.17	1.55	0.94
214917	'Fam173a'	mRNA	-11.44906626	7.30E-05	0.09	0.35	0.36	0.78	0.15	376.62	0.78	0	0
214944	'Mob3b'	mRNA	-11.06704277	1.71E-04	0.02	0.11	0.13	0.01	0	7.78	0.02	0	0.01
214952	'Rhot2'	mRNA	2.093375187	0.005360559	1.38	2.75	2.03	0.62	0.68	0.21	4.63	1.49	2.44
214987	'Chtf8'	mRNA	-4.018955917	0.003770395	0.29	0.17	0.22	0.16	0.3	1.02	0.09	0.03	0.1
215008	'Vezt'	mRNA	-6.101798103	0.001438061	0.1	0.23	0.07	0.06	0.24	8.37	0.08	0.02	0.31
215015	'Fam20b'	mRNA	-6.406855631	0.00514617	0.29	0.07	0.06	0.02	0.02	14.7	0.29	0.02	0.38
215194	'Kri1'	mRNA	-26.33496499	2.64E-13	0	0	0.06	0	0.03	14.52	0	0	0
215201	'Trmt2b'	mRNA	-2.406815378	0.029733579	0.87	2.06	1.27	1.67	4.56	7.17	1.84	2.01	1.52
215280	'Wipf1'	mRNA	-9.859784059	0.002321549	0	0	0	0	0.01	7.44	0	0.03	0
215332	'Slc36a3'	mRNA	-26.67152355	3.20E-14	0	0	0.04	0	0.59	64.89	0	0	0
215436	'Slc35e3'	mRNA	-26.47883161	1.55E-18	0.17	0	0	0.01	0.07	11.79	0	0	0
215449	'Rap1b'	mRNA	-2.402514929	0.044742385	64.8	27.83	38.55	68.15	55.85	234.1	47.9	48.33	78.86
215476	'Prr14l'	mRNA	-2.390413472	0.049015296	11.33	9.51	11.27	11.98	13.57	73.06	13.67	10.18	15.5
215707	'Ccdc92'	mRNA	1.472412645	0.045507726	8.8	10.81	8.76	7.69	4.2	0.72	17.33	8.29	16.43
215708	'Miga1'	mRNA	-5.377630062	0.037024924	0.01	0.17	0.32	0.02	0.07	2.05	0.17	0	0
215798	'Adgrg6'	mRNA	-6.781931827	4.77E-04	0.44	0.18	0.28	0.27	0.13	15.94	0.02	0.17	0.3
216134	'Pdxk'	mRNA	-26.86667677	6.14E-12	0.02	0	0	0	0	10.55	0	0	0
216136	'Ilvbl'	mRNA	-28.44548162	1.93E-14	0	0	0	0	0.13	78.8	0	0	0
216154	'Med16'	mRNA	-3.348833774	0.017032571	0.1	0.76	0.79	0.69	0.86	6.47	0.95	0.73	0.67
216157	'Tmem259'	mRNA	-8.647101466	7.71E-05	0.41	0.27	0.27	0.08	0.3	49.39	0.08	0.02	0.34
216161	'Sbno2'	mRNA	-5.48429097	0.004151568	0.2	0.28	0.02	0.31	0.14	10.58	0.02	0.38	0.59
216197	'Ckap4'	mRNA	-7.216427599	0.030057863	0	0.08	0	0.01	0	0.34	0	0	0
216285	'Alx1'	mRNA	-3.443254166	0.017807048	1.37	1.72	3.02	2.01	1.88	21.48	2.66	2.66	1.56
216363	'Rab3ip'	mRNA	-3.964251284	0.006723588	1.55	2	1.7	3.43	1.76	33.27	1.35	2.63	2.18
216443	'Mars'	mRNA	-5.863413881	6.64E-04	0.8	0.81	0.67	0.85	0.65	17.64	0.03	0.65	0.28
216445	'Arhgap9'	mRNA	-4.693028779	0.014355836	0	0.29	0.42	0.02	0.7	14.47	0.66	0.95	0.3
21648	'Dynlt1b'	mRNA	-2.495308086	0.015110634	92.13	18.9	23.3	72.59	50.9	112.33	25.28	33.5	41.31
216505	'Pik3ip1'	mRNA	-4.433362511	0.004255178	1.17	1.39	1.45	0.73	0.59	32.45	0.89	1.36	0.57
216560	'Wdpcp'	mRNA	1.449287395	0.015904262	1.95	1.81	2.65	0.64	1.25	0.23	2.54	2.38	2.66
21665	'Tdg'	mRNA	-28.19687022	3.01E-14	0	0	0	0	0.08	52.75	0	0	0
216725	'Adamts2'	mRNA	-9.463072137	1.83E-05	0.01	0.03	0.06	0.04	0.06	4.79	0.01	0.01	0
21676	'Tead1'	mRNA	-3.523980625	0.021188474	0.17	0.16	0.19	0.44	0.07	2.13	0.1	0.37	0.21
216767	'Mrpl22'	mRNA	-2.974066584	0.032704987	60.49	16.32	20.78	20.17	17.51	159.48	15.54	34.83	19.14
216820	'Dhrs7b'	mRNA	-9.999276319	6.41E-04	0.27	0.23	0.5	0.27	0.03	112.28	0	0.31	0
216848	'Chd3'	mRNA	-3.691474342	0.006156976	0.37	0.32	0.45	0.42	0.61	3.36	0.29	0.22	0.43
21685	'Tef'	mRNA	-8.798356207	0.001766601	0.01	0.13	0.01	0	0.03	9.69	0	0.01	0.06
216860	'Neurl4'	mRNA	-1.956877537	0.005835023	0.24	0.22	0	0.47	0.72	0.17	0.21	0.13	0.14
217069	'Trim25'	mRNA	-11.77089845	5.84E-05	0	0	0	0	0.02	14.66	0.01	0.01	0
217119	'Xylt2'	mRNA	-5.893389582	0.033912873	0.14	0.09	0	0	0.01	4.19	0.05	0.19	0
217124	'Ppp1r9b'	mRNA	-3.145109027	0.032881107	1.38	0.66	0.76	2.23	1.51	17.97	1.52	1.44	4.41
217166	'Nr1d1'	mRNA	-3.824238345	0.005104076	6.09	3.99	2.53	3.2	4.5	27.78	2.36	3.07	1.81
217203	'Tmem106a'	mRNA	-6.738082295	4.33E-04	0.94	1.39	0.78	0.31	1.02	69.99	0.94	0.79	0.89
217303	'Cd300a'	mRNA	-26.88195975	7.45E-15	0	0.19	0	0	0.49	29.76	0	0	0
217304	'Cd300lb'	mRNA	-27.80648616	2.27E-13	0	0	0	0	0.05	78.23	0	0	0
217305	'Cd300ld'	mRNA	-28.46617272	5.17E-14	0.02	0	0.02	0	0.05	73.57	0	0	0
217333	'Trim47'	mRNA	-25.33151342	5.78E-14	0	0	0.02	0.15	0	8.37	0	0	0
217335	'Fbf1'	mRNA	-5.533370917	0.001394398	0.68	0.78	1.07	0.5	0.77	30.34	0.29	0.93	0.59
217353	'Tmc6'	mRNA	-24.5998759	3.10E-10	0	0.18	0	0	0	3.79	0	0	0
217364	'Engase'	mRNA	-27.89887405	2.52E-13	0	0	0.01	0	0.01	28.81	0	0	0
217366	'Lrrc45'	mRNA	-3.809811126	0.032341082	1.01	0.42	0.37	0.71	0.21	2.49	0.43	0.25	0
217370	'Cybc1'	mRNA	-7.959998351	3.85E-04	0	0.57	0.37	0.02	0.34	123.27	0.64	0.55	0.5
217371	'Rab40b'	mRNA	-11.06250101	6.51E-04	0	0	0	0.45	0	7.57	0	0	0
217430	'Pqlc3'	mRNA	-28.64315352	2.37E-19	0	0	0.24	0.04	0.11	108.39	0	0	0
21753	'Tes'	mRNA	-2.465064782	0.04989229	3.56	2.63	2.56	1.88	3.22	11.98	3.17	2.51	2.62
21754	'Tesk1'	mRNA	-4.403349045	0.016596597	0.39	0.38	0.07	0.68	0.04	12.83	0.58	0.42	1.11
217593	'Slc25a21'	mRNA	2.514028056	0.01636779	0.29	0.47	0.25	0.26	0.15	0	0.75	0.55	1.78
217664	'Mgat2'	mRNA	-6.557358049	5.69E-04	0.2	0.86	0.6	0.31	0.17	24.3	0.29	0.14	0.45
21767	'Tex264'	mRNA	-4.002097538	0.013700495	6.94	13.81	13.89	11.2	4.31	175.29	9.53	10.24	17.07
21788	'Tfpi'	mRNA	-4.685020378	0.00331751	9.22	1.39	7.25	3.72	8.72	78.39	4.76	3.64	0.58
217887	'Clba1'	mRNA	1.591710687	0.032524012	2.15	3.25	1.95	1.06	0.73	0.14	2.82	1.47	2.38
218035	'Vps41'	mRNA	-2.122106541	0.040337303	9.88	6.05	7.71	10.84	8.79	18.66	3.82	9.65	5.61
21810	'Tgfbi'	mRNA	-27.91629442	5.89E-19	0	0	0	0.01	0.12	43.96	0	0	0
21815	'Tgif1'	mRNA	-2.758087041	0.028478509	9.14	2.75	3.98	2.53	4.58	16.34	3.08	3.7	2.39
218215	'Rnf144b'	mRNA	-5.262233516	0.013289221	0.08	0.05	0.44	0.24	0.06	2.77	0	0.02	0.23
21822	'Tgtp1'	mRNA	-7.723749	0.048855711	0	0	0	0	0	0.5	0	0	0
218232	'Ptpdc1'	mRNA	-2.91522636	0.041066861	1.84	1.35	2.31	2.83	0.6	12.3	1.87	1.62	2.54
21824	'Thbd'	mRNA	-27.36792186	2.47E-12	0	0	0	0	0	21	0	0	0
21825	'Thbs1'	mRNA	-12.86966338	5.96E-06	0	0	0	0.01	0.12	27.51	0	0	0.01
218271	'B4galt7'	mRNA	-3.374635588	0.013034387	1.84	0.43	0.56	0.47	0.67	3.65	0.51	0.37	0.45
218294	'Cdc14b'	mRNA	-2.746906278	0.043916514	3.36	6.49	6.19	2.1	6.31	31	5.88	3.73	4.08
21838	'Thy1'	mRNA	-9.870095229	0.001507946	0	0	0	0.05	0	12.67	0	0	0.05
218460	'Wdr41'	mRNA	-3.967919985	0.006456409	3.49	3.12	3.78	3.02	2.74	36.15	2.79	2.1	2.59
21847	'Klf10'	mRNA	-4.406596651	0.00223923	2.83	8.35	7.89	4.01	13.17	67.36	2.01	4.79	4.83
218506	'Mrps27'	mRNA	-2.85566421	0.021950822	8.26	4.68	5.59	5.58	8.7	35.83	6.37	5.9	4.98
21854	'Timm17a'	mRNA	-1.976194359	0.041102923	52.04	28.02	27.07	28.57	31.87	52.55	21.95	24.23	14.29
21855	'Timm17b'	mRNA	-3.535372402	0.019172266	12.09	1.88	2.74	3.97	2.65	39.95	2.17	6.23	3.84
21857	'Timp1'	mRNA	-15.92158871	7.78E-08	0.44	0.59	0.11	0.12	1.6	1019.04	0	0.06	0
21858	'Timp2'	mRNA	-9.418268319	9.79E-06	0.16	0	0	0.04	0.44	48.96	0.16	0.02	0.06
21872	'Tjp1'	mRNA	-2.73783071	0.022100032	5.93	3.39	4.73	5.83	7.07	23.15	2.81	4.96	5.98
218734	'3830406C13Rik'	mRNA	-2.795847034	0.02992124	10.6	11.59	14.24	12.11	12	52.56	10.73	12.83	9.18
21881	'Tkt'	mRNA	-5.51274583	0.003987474	0.88	0.9	0.59	0.4	0.38	48.69	0.78	0.85	2.03
21887	'Tle3'	mRNA	-25.39920531	8.05E-11	0	0	0	0	0	3.55	0	0	0
21894	'Tln1'	mRNA	-9.844551583	4.43E-06	0.22	0.31	0.11	0.43	0.16	81.2	0.16	0.13	0.01
21898	'Tlr4'	mRNA	-27.58030634	1.67E-12	0	0	0	0	0	11.26	0	0	0
21899	'Tlr6'	mRNA	-9.58851807	0.014212674	0	0	0	0	0	1.23	0	0	0
219024	'Pip4p1'	mRNA	2.23357945	0.011344313	1.04	0.42	0.27	0.38	0.68	0	2.19	1.68	2.42
219105	'Zmym5'	mRNA	-3.420761363	0.022185993	1.55	0.8	1.18	0.71	2.17	16.38	1.73	2.56	1.05
219131	'Phf11a'	mRNA	-6.644240892	1.35E-04	1.56	0.7	1.23	2.17	1.9	85.29	1.11	1.26	0.68
219150	'Hmbox1'	mRNA	-3.089298043	0.020705054	1.13	0.86	1.56	1.8	1.1	7.37	0.64	0.95	1.35
219249	'Tdrd3'	mRNA	-3.122149834	0.015233816	22.32	10.14	13.05	13.74	12.34	75.71	10.25	10.45	9.52
21928	'Tnfaip2'	mRNA	-13.75291393	4.08E-05	0	0.01	0	0	0.03	46.63	0	0.01	0
21937	'Tnfrsf1a'	mRNA	-29.16171387	2.87E-19	0	0	0.04	0.04	0.08	140.41	0	0	0
21938	'Tnfrsf1b'	mRNA	-27.70361437	3.14E-13	0	0	0.01	0	0.01	20.03	0	0	0
21939	'Cd40'	mRNA	-27.97327128	6.73E-14	0.19	0	0.14	0	0.08	77.63	0	0	0
21942	'Tnfrsf9'	mRNA	-7.383927602	1.48E-04	0.34	0.91	0.73	1.25	1.33	216.29	2	0.86	1.6
21950	'Tnfsf9'	mRNA	-27.20243592	3.74E-17	0	0	0	0.04	0.04	63.69	0	0	0
21955	'Tnnt1'	mRNA	-8.849061938	0.004796697	0.15	0	0.35	0	0.09	26.64	0	0.15	0
21968	'Tom1'	mRNA	-7.634786948	9.73E-05	0.81	0.5	0.78	1.54	0.25	76.45	0.97	0.22	0.22
21987	'Tpd52l1'	mRNA	-2.806430654	0.022838162	15.99	6.23	9.96	12.94	6.35	41.27	7.95	7.59	7.09
21991	'Tpi1'	mRNA	-6.890899535	3.83E-04	5.24	4.68	2.91	3.03	0.97	285.84	3.57	1.8	2.92
22021	'Tpst1'	mRNA	1.883427582	0.038563453	2.65	1.92	0.5	0.76	0.26	0.11	2.06	0.91	2.4
22022	'Tpst2'	mRNA	-6.297392493	8.33E-04	0.68	1.83	1.32	1.22	0.24	51.74	0.52	0.44	1.27
22025	'Nr2c1'	mRNA	1.364478007	0.011947183	8.56	15.06	15.94	6.52	5.29	0.95	13.82	11.54	14.59
22026	'Nr2c2'	mRNA	-7.54629224	9.05E-05	0.32	0	0.02	0.14	0.32	21.72	0.27	0.09	0.04
22027	'Hsp90b1'	mRNA	-2.901058901	0.021005438	52.66	64.76	48.54	48.52	86.98	310.37	60.24	61.29	38.76
22030	'Traf2'	mRNA	-10.80852684	2.72E-04	0	0.01	0.03	0	0.01	28.39	0.01	0.04	0
22040	'Trex1'	mRNA	-12.54016271	2.12E-05	0	0	0.09	0.04	0.17	223.46	0.13	0	0
22041	'Trf'	mRNA	-16.66610362	1.96E-08	0	0.02	0.11	0.05	0.78	524.53	0.02	0	0
22051	'Trip6'	mRNA	-8.09284262	1.37E-04	0.29	0.12	0.17	0.55	0.92	31.95	0.33	0.07	0
22057	'Tob1'	mRNA	-6.207436377	5.54E-04	2.19	2.14	1.06	0.84	1.22	61.25	0.51	1.44	0.86
22065	'Trpc3'	mRNA	-3.876421173	0.024675153	0	0.02	0.17	0.35	0.21	0.05	0.05	0	0
22070	'Tpt1'	mRNA	-2.640622995	0.030597305	427.78	249.87	296.84	305.9	365.19	1440.52	256.82	360.3	277.45
22084	'Tsc2'	mRNA	-3.984996235	0.005380331	0.47	0.18	0.37	0.59	0.96	7.22	0.65	0.55	0.49
22095	'Tshr'	mRNA	-8.091733533	0.014997903	0	0.16	0.29	0.01	0	0.41	0	0	0
22117	'Tst'	mRNA	-26.2692792	2.72E-13	0.8	0	0.16	0	0.08	36.81	0	0	0
22121	'Rpl13a'	mRNA	-5.350262972	0.001741151	40.35	40.33	37.71	33.42	28.11	1260.68	28.48	42.04	36.21
22122	'Tsta3'	mRNA	2.322932803	0.029030407	1.55	0.36	0.94	0.3	0.1	0	0.83	0.83	1.19
22129	'Ttc3'	mRNA	-4.991755234	0.001718153	3.45	3.1	4.61	4.46	6.55	120.96	3.98	4	5.04
22130	'Ttf1'	mRNA	-2.044186706	0.044947825	4.47	0.97	1.44	1.75	2.24	4.07	1.77	1.42	1.1
22134	'Tgoln1'	mRNA	-2.494498837	0.035062988	5.49	4.99	5.59	5.21	6.44	21.33	5.91	3.85	5.26
22138	'Ttn'	mRNA	-5.566240465	0.001114103	0.63	0.38	0.37	0.51	0.46	19.31	0.52	0.35	0.54
22142	'Tuba1a'	mRNA	-12.84200441	1.99E-05	0.08	0.06	0	0.04	0.24	326.6	0	0	0.15
22143	'Tuba1b'	mRNA	-6.156321916	8.38E-04	7.14	7.34	5.9	6.17	8.38	614.28	6.7	14.57	8.27
22154	'Tubb5'	mRNA	-4.473799016	0.003217786	13.57	7.71	9.84	6.7	9.23	116.34	4.8	7.89	5.89
22166	'Txn1'	mRNA	-4.875457931	0.001546978	101.98	36.06	50.94	61.98	73.01	1126.98	34.76	53.59	47.01
22173	'Tyr'	mRNA	-2.374999804	0.018932024	3.11	1.21	1.55	1.29	2.03	3.28	1.09	0.79	0.9
22177	'Tyrobp'	mRNA	-16.12049736	9.36E-10	0.1	0.09	0.68	1.27	7.42	4209.9	0.1	0.1	0
22185	'U2af2'	mRNA	-3.523235604	0.017226134	3.65	2.43	6.11	3.89	2.82	41.79	4.28	4.93	3.77
22186	'Uba52'	mRNA	-3.847541786	0.011028945	195.14	39.35	41.77	73.51	84.67	1173.9	100.13	113.57	70.72
22187	'Ubb'	mRNA	-2.570770161	0.038267678	939.99	598.83	604.78	879.86	560.94	3315.13	601.25	699.14	829.37
22190	'Ubc'	mRNA	-3.446258953	0.010101103	139.83	57.6	62.54	36.94	173.83	519.8	70.69	65.43	46.37
22192	'Ube2m'	mRNA	-3.849188705	0.02473898	1.3	0.04	0.23	0.6	0.18	10.08	0.6	0.95	1.18
22195	'Ube2l3'	mRNA	-3.19631729	0.015981248	6.55	6.85	6.44	7.1	6.34	43.74	6.18	6.24	5.41
22217	'Usp12'	mRNA	-6.302691288	3.76E-04	2.29	0.53	0.93	1.26	1.02	29.12	0.51	1.14	0.52
22225	'Usp5'	mRNA	-3.690196796	0.008657891	2.72	3.65	3.32	5.67	1.86	27.67	2.61	3.38	1.91
22228	'Ucp2'	mRNA	-13.22753542	2.32E-07	0.27	0	0.16	0.05	0.99	230.57	0	0.06	0.03
22239	'Ugt8a'	mRNA	1.360831649	0.038473434	1.7	0.39	1.62	0.46	0.8	0.16	2.2	1.31	1.34
22245	'Uck1'	mRNA	-28.48857813	1.97E-13	0.02	0.02	0.02	0	0.02	95.64	0	0	0
22247	'Umps'	mRNA	-4.127979367	0.010557494	2.52	1.49	2.01	1.49	1.08	26.84	2.24	2.3	0.85
22258	'Usp4'	mRNA	-4.19191006	0.005637218	5.59	3.24	3.82	3.13	2.46	31.01	1.98	3.32	0.67
22264	'Prap1'	mRNA	-28.57012674	7.05E-14	0	0	0	0	0.17	422.66	0	0	0
22272	'Uqcrq'	mRNA	-5.241616204	7.87E-04	17.26	3.73	5.72	7.71	13.89	191	4.84	6.7	6.32
22273	'Uqcrc1'	mRNA	-8.124443967	3.08E-04	0.23	0.43	0.18	0.05	0.2	171.81	0.56	0.96	0.58
22294	'Uxt'	mRNA	-4.910975025	0.002592616	10.79	5.7	5.8	5.12	9.18	139.15	7.88	8.56	2.79
22320	'Vamp8'	mRNA	-7.163016488	1.48E-04	12.08	7.92	5.68	7.83	6.04	854.13	6.54	6.14	7.73
22323	'Vasp'	mRNA	-3.190344881	0.036443586	0.56	0.84	0.69	0.22	0.53	4.12	0.26	0.81	0.52
223254	'Farp1'	mRNA	-2.826904218	0.030791307	2.47	1.36	1.59	2.27	1.9	10.79	0.94	2.25	2.55
22330	'Vcl'	mRNA	-3.009875918	0.011992118	6	1.67	2.64	4.22	3.71	14.74	2.8	1.57	2.88
223332	'Ranbp3l'	mRNA	-4.933292517	0.010639246	0.06	0	0	0.39	0.01	0.08	0	0.02	0.01
22335	'Vdac3'	mRNA	-2.451665435	0.030012396	80.32	43.06	61.18	61.21	82.26	197.51	36.02	74.46	38.6
22339	'Vegfa'	mRNA	-10.74647465	0.001002852	0	0	0	0	0.13	4.18	0	0	0
22340	'Vegfb'	mRNA	-9.528620652	0.005088293	0	0	0	0	0.04	4.54	0	0	0
223453	'Dap'	mRNA	-5.759122957	0.002716146	1.89	1.05	0.23	0.79	0.46	39.5	0.09	1.12	1.29
22346	'Vhl'	mRNA	-5.17261007	0.004453596	0.04	0.16	0.38	0.41	0.06	5.57	0.04	0.38	0.11
22350	'Ezr'	mRNA	-5.883892043	0.003201327	0.84	1.46	0.63	0.25	0.13	21.61	0.05	0.62	0.58
22352	'Vim'	mRNA	-13.11099591	3.03E-08	0.39	0	0.23	1.74	0.63	281.53	0.02	0	0.09
223601	'Fam49b'	mRNA	-8.049349179	0.00111194	0.53	0	0	0.02	0.61	55.67	0.38	0.36	0
22361	'Vnn1'	mRNA	-11.02090445	1.21E-04	0	0	0	0.02	0.13	63.76	0.11	0	0
22365	'Vps45'	mRNA	-5.589114459	7.72E-04	1.28	1.19	1.1	1.11	1.75	37.25	0.58	1.47	0.64
223665	'C030006K11Rik'	mRNA	-27.06078763	1.07E-13	0	0.12	0.05	0.07	0	37.91	0	0	0
223696	'Tomm22'	mRNA	-3.595434627	0.013315549	13.97	11.43	17.05	8.48	16	131.49	13.17	12.94	12.99
223697	'Sun2'	mRNA	-5.858752842	0.007478357	0.23	0.25	0.01	0	0.34	6.27	0.13	0.21	0.03
223722	'Mcat'	mRNA	-4.302873884	0.016690092	1.08	0.55	0.54	1.32	0.15	25.91	1.27	0.64	2.35
223754	'Tbc1d22a'	mRNA	-4.725071032	0.002511764	0.8	0.66	0.52	1.04	1.05	22.8	1.24	0.65	0.74
22376	'Was'	mRNA	-9.110349454	0.019877568	0	0	0	0	0	1.76	0	0	0
22381	'Tceal9'	mRNA	-11.62101631	5.91E-06	3.32	1.2	2.54	0.73	12.89	349.28	0	0.38	0
22384	'Eif4h'	mRNA	-7.072342724	6.29E-05	2.61	1.16	1.06	2.46	2.8	134.3	0.74	1.81	0.83
223922	'Atf7'	mRNA	-3.484433916	0.010045417	1.46	1.94	1.38	1.75	1.33	9.92	1.59	1.43	0.98
223978	'Cpped1'	mRNA	-3.691681274	0.014047958	2.55	2.53	2.41	3.37	1.41	28.12	2.39	3.44	1.99
22403	'Ccn5'	mRNA	-28.7410306	3.28E-14	0	0	0	0	0.09	129.48	0	0	0
224045	'Eif2b5'	mRNA	-7.146728707	0.002249343	0.34	0.22	0.16	0.3	0.03	19.42	0.19	0.28	0
224093	'Fam43a'	mRNA	-25.24846466	1.04E-10	0	0.01	0	0	0	5.47	0	0	0
224105	'Pak2'	mRNA	-4.595073215	0.002150101	1.34	0.91	0.94	1.62	1.95	20.11	1.11	1.45	0.43
224109	'Nrros'	mRNA	-7.707498875	1.81E-04	0.51	0.56	0.29	0.08	0.87	108.59	0.58	0.63	0.41
22413	'Wnt2'	mRNA	-11.63051249	6.60E-04	0.02	0.27	0	0	0.1	136.29	0	0	0.05
22417	'Wnt4'	mRNA	-14.91216657	5.49E-07	0.32	0.09	0.02	0.02	0.12	88.98	0	0	0.01
22420	'Wnt6'	mRNA	-12.53267455	1.25E-04	0	0	0	0	0.04	36.7	0	0	0.02
22421	'Wnt7a'	mRNA	2.478548385	0.003311801	0.79	0.56	0.38	0.24	0.45	0.07	1.59	0.96	2.78
22428	'Dctn6'	mRNA	-5.02297761	0.0016548	3.62	7.9	4.81	2.9	6.18	74.71	1.57	4.62	2.67
224291	'Csnka2ip'	mRNA	-4.859226611	0.019323918	0.33	0.1	0.12	0.03	0.03	2.95	0.3	0.05	0.01
22433	'Xbp1'	mRNA	-28.05673096	6.44E-14	0	0	0.13	0	0.05	59.72	0	0	0
224405	'Cyyr1'	mRNA	-27.19193297	1.82E-13	0	0	0	0	0.01	11.92	0	0	0
224630	'Bnip1'	mRNA	-4.859571212	0.003014524	4.91	2.7	3.4	1.97	3.73	59.31	2.81	3.4	0.92
224647	'Ilrun'	mRNA	1.453825401	0.029947733	4.3	5.07	4.84	4.15	5.1	1.02	8.61	7.64	19.22
224703	'March2'	mRNA	2.153149796	0.049583492	3.24	5.96	2.24	1.96	0.88	0	2.57	3.34	8.65
224727	'Bag6'	mRNA	-4.461545504	0.005706356	1.13	0.59	0.97	0.94	0.97	18.7	1.55	0.39	1.03
224792	'Adgrf5'	mRNA	-8.644180437	0.007174425	0	0	0	0.02	0	0.44	0	0	0
224823	'Rrp36'	mRNA	-2.645507999	0.01809906	10.46	7.91	6.62	11.09	9.69	30.54	8.3	5.73	5.92
224903	'Safb'	mRNA	-2.741124791	0.049599031	4.47	3.86	3.69	4.13	4.73	29.11	2.27	2.51	9.97
224904	'Micos13'	mRNA	-7.966367106	6.55E-05	1.97	2.2	2.53	2	2.69	514.44	2.82	3.03	1.15
224907	'Dus3l'	mRNA	-7.5081733	0.00113851	0.67	0.2	0.07	0.79	0	43.22	0.3	0.33	0.21
225115	'Svil'	mRNA	-4.392032785	0.005748094	1.12	0.65	0.75	0.67	0.85	18.57	0.76	1.14	0.81
225283	'Rprd1a'	mRNA	-3.458775836	0.012617395	5.77	4.17	4.95	5.25	6.36	51.19	4.36	4.98	6.4
225341	'Lims2'	mRNA	-10.30645085	0.008377393	0	0	0	0	0	5.01	0	0	0
225363	'Etf1'	mRNA	-2.488834087	0.019288323	15.45	10.06	10.92	13.52	14.07	33.12	6.7	10.52	7.83
225594	'Gm4841'	mRNA	-28.02302187	1.07E-13	0	0	0	0	0.03	45.21	0	0	0
225743	'Rnf165'	mRNA	-2.602554371	0.040354818	1.42	3.38	1.68	1.36	4.3	10.01	2.64	0.97	2.96
225791	'Zadh2'	mRNA	-5.065634327	0.003245956	0.02	0	0.1	0.23	0.06	3.38	0.07	0.07	0.2
225845	'Plaat3'	mRNA	-12.21452392	0.001416259	0	0.09	0	0	0	56.45	0.05	0	0
225887	'Ndufs8'	mRNA	-5.942157508	0.001796311	4.22	3.38	4.13	1.1	1.17	165.05	1.98	3.05	2.24
225888	'Kmt5b'	mRNA	-3.524382003	0.021319776	0.58	0.41	0.04	0.85	0.24	5.52	0.84	0.96	0.39
225895	'Taf6l'	mRNA	-5.774744958	0.001051563	1.49	2.09	1.45	1.77	0.67	44.66	0.31	0.91	1.58
225896	'Ubxn1'	mRNA	-5.9761948	9.57E-04	4.07	3.57	3.18	2.17	2.54	155.33	1.68	2.51	4.41
226101	'Myof'	mRNA	-5.768460858	0.006858555	0.2	0.01	0.12	0.12	0.31	6.88	0	0.21	0.22
226123	'Morn4'	mRNA	2.038231911	0.019874994	0.66	1.2	0.9	0.58	0.23	0.23	2.87	1.17	1.77
226151	'Slf2'	mRNA	-2.291761937	0.048275501	83.52	58.55	70.02	57.32	71.67	329.12	61.09	54.59	61.77
226153	'Twnk'	mRNA	-3.028374766	0.020245354	2.99	3.71	3.1	5.61	3.64	24.51	3.18	4.66	1.39
226162	'Dpcd'	mRNA	-5.176673567	0.001861871	15.44	7.4	7.99	9.35	7.89	298.11	4.95	8.48	9.56
226252	'Fam160b1'	mRNA	-3.893118481	0.007457562	1.33	1.03	1.14	1.77	2.55	22.29	2.15	1.08	2.2
22629	'Ywhah'	mRNA	-3.610559955	0.016885069	4.14	4.22	4.4	3.53	6.4	64.09	3.68	8.1	6.89
22630	'Ywhaq'	mRNA	-2.694521617	0.032636096	30.52	24.08	22.91	28.84	19.31	110.36	16.58	31.08	17.9
226421	'Rab7b'	mRNA	-27.56152683	3.42E-13	0.05	0.08	0	0.01	0	20.77	0	0	0
226422	'Rab29'	mRNA	-4.824103693	0.011571312	3.41	0.96	1.34	0.11	1.79	55.12	3.53	1.71	2.13
226432	'Ipo9'	mRNA	-3.825414763	0.007932677	3.47	3.09	3.76	3.86	3.64	24.59	1.32	4.16	2.2
226470	'Zbtb41'	mRNA	-2.451967358	0.027536673	5.99	2.84	3.28	5.68	4.22	13.83	2.59	3.37	4.4
226539	'Dars2'	mRNA	-5.537235743	0.004595706	0.64	0.06	0.14	0.02	0.13	10.48	0.27	0.28	0.37
226594	'Rcsd1'	mRNA	-4.909409819	0.001065136	0.35	0.16	0.99	1.31	1.08	15.87	0.53	0.5	0.78
226646	'Ndufs2'	mRNA	-5.894489637	9.68E-04	3.32	3.05	3.52	3.01	1.96	130.61	4.01	2.64	0.89
22668	'Sf1'	mRNA	-3.806162131	0.011426031	2.64	2.39	3.06	2.5	2.79	35.22	0.75	2.51	3.36
226691	'Ifi207'	mRNA	-26.02813486	8.71E-14	0	0	0	0.06	0	8.46	0	0	0
226695	'Ifi205'	mRNA	-8.387656925	0.011940563	0	0	0	0.03	0	1.51	0	0	0
226777	'C130074G19Rik'	mRNA	-8.151406406	5.98E-04	0	0.01	0	0	0.22	14.73	0.01	0.04	0.12
226778	'Mark1'	mRNA	6.006348696	0.038304637	0	0.05	0.2	0	0	0	0.27	0	0.68
226866	'Sbspon'	mRNA	-5.429905571	0.003597176	0.45	0.2	0.28	0.25	0.16	19.19	0.38	0.47	0.68
22687	'Zpr1'	mRNA	-5.009554561	5.91E-04	1.07	0.91	1.1	1.01	1.52	10.91	0.2	0.68	0.34
22688	'Zfp26'	mRNA	-7.402427211	1.04E-04	0.56	0.04	0.03	0.15	0.22	25.03	0.23	0.13	0.14
22695	'Zfp36'	mRNA	-4.613074791	0.003976516	5.51	9.38	8.41	6.15	5.62	132.72	7.82	4.7	6.53
226976	'Kansl3'	mRNA	-3.576678077	0.012436111	1.77	1.84	2.77	2.47	3.49	29.18	3.49	2.14	3.17
226977	'Actr1b'	mRNA	-8.478957679	1.22E-04	0.13	0.75	0.26	0.36	0.12	150.07	0.12	0.97	0.38
22701	'Zfp41'	mRNA	2.085991277	0.042742282	0.04	0.94	0.94	0.1	0.16	0.06	1.04	0.2	0.36
227095	'Hibch'	mRNA	-26.69257026	5.67E-13	0.55	0.16	0.68	0	0.02	27.6	0	0	0
227197	'Ndufs1'	mRNA	-4.439815304	0.002176389	4.99	6.14	5.05	3.71	8.89	61.53	4.47	3	2.58
22720	'Zfp62'	mRNA	-2.72334075	0.034411172	5.14	3.18	3.59	3.18	3.53	15.25	1.77	5.1	1.69
227292	'Ctdsp1'	mRNA	-2.892579817	0.045402339	1.37	2.13	1.76	4.03	1.1	19.9	2.88	1.94	5
22756	'Zfp94'	mRNA	1.94996632	0.010523898	0.11	1.21	1.28	0.37	0.49	0.15	1.63	0.96	2.59
227612	'Tor4a'	mRNA	-3.020964669	0.020559707	5.84	6.89	5.76	4.84	7.32	34.24	6.2	5.86	3.84
227620	'Uap1l1'	mRNA	-12.40768102	1.99E-04	0.12	0.02	0	0	0.05	73.68	0	0	0.05
227624	'Rabl6'	mRNA	-2.873270264	0.046765614	1.58	2.28	1.54	1.4	1.41	13.99	2.14	1.51	3.25
227632	'Kcnt1'	mRNA	-27.17285573	4.31E-13	0	0	0	0	0.01	13.22	0	0	0
227638	'Qsox2'	mRNA	-7.326432166	1.41E-04	0.39	0.86	0.02	0.99	0.18	65.66	0.61	0.23	0.16
227656	'Rexo4'	mRNA	-4.777728616	0.004598192	1.27	0.77	1.06	0.78	0.77	24.84	0.59	1.14	1.37
227659	'Slc2a6'	mRNA	-27.85210894	1.27E-13	0	0	0	0	0.04	56.35	0	0	0
227697	'Dolk'	mRNA	-5.317076022	0.02206662	0.53	0.57	0.04	0	0.33	32.51	0.69	0.6	1.5
227746	'Rabepk'	mRNA	-4.068431521	0.008135166	0.13	0.62	1.54	0.99	1.62	21.9	1.7	1.25	1.02
227753	'Gsn'	mRNA	-9.842855482	2.14E-04	0.02	0.02	0.06	0.2	0.02	74.44	0	0.02	0.26
22778	'Ikzf1'	mRNA	-6.220165689	0.021176783	0	0.03	0	0.05	0.24	0	0	0	0
227929	'Cytip'	mRNA	-25.49270515	6.86E-11	0	0	0	0	0	3.41	0	0	0
22793	'Zyx'	mRNA	-8.088467689	5.10E-04	0.08	0.58	0.16	0.02	0.1	77.79	0.07	0.44	0.51
228012	'Tlk1'	mRNA	-3.21916886	0.01844847	3.21	3.38	3.77	3.14	3.4	22.66	2.87	3.96	2.18
228033	'Atp5g3'	mRNA	-5.092442098	0.001982037	7.1	2.79	3.09	2.88	5.97	104.48	3.98	4.83	1.72
228491	'Zfp770'	mRNA	-2.149003437	0.043799919	5.33	2.7	1.56	5.43	2.8	8.66	2.46	4.01	1.96
228715	'Smim26'	mRNA	-2.113112562	0.03323419	119.96	65.41	81.08	110.53	151.92	238.88	58.38	111.51	76.63
228765	'Sdcbp2'	mRNA	1.561029012	0.019351823	3.41	2.76	2.69	2.92	2.09	0.65	8.02	8.22	4.29
228796	'Bpifb6'	mRNA	-24.8612562	2.00E-10	0	0	0	0	0	8.75	0	0	0
228869	'Ncoa5'	mRNA	1.156533843	0.047246004	2.25	0.82	1.1	2.16	1.51	0.38	3.4	3.15	4.98
228875	'Slc35c2'	mRNA	-5.066393335	0.004359819	4.64	3.43	2.12	2.97	1.18	118.95	3.1	3.94	4.72
228983	'Osbpl2'	mRNA	-3.293374448	0.034683656	3.17	4.85	2.49	1.13	2.96	28.03	5.43	3.17	1.54
228998	'Arfgap1'	mRNA	-4.216613716	0.01077289	0.78	0.37	0.8	0.2	0.21	7.16	0.32	0.36	0.47
229003	'Helz2'	mRNA	-9.99168834	0.010601529	0	0	0	0	0	0.62	0	0	0
229227	'4932438A13Rik'	mRNA	-2.73471821	0.020498503	6.6	3.12	2.07	3.83	3.88	14.4	3.15	2.87	2.54
229534	'Pbxip1'	mRNA	-25.53401824	1.12E-12	0.01	0	0	0	0.01	4.54	0	0	0
229588	'Gm128'	mRNA	-5.366742841	0.022350184	0	0	0.06	0.06	0.03	0.44	0.03	0	0
229599	'Ciart'	mRNA	1.165355643	0.037549852	19.35	9.98	10.84	6.17	5.39	1.09	12.35	9.13	14.71
229600	'BC028528'	mRNA	-7.802084542	1.59E-05	1.49	0.36	0.51	1.41	1.54	107.06	0.8	0.36	0.37
229715	'Amigo1'	mRNA	-6.937980676	0.01437053	0.04	0.11	0	0	0.01	4.64	0.1	0	0.03
229731	'Slc25a24'	mRNA	4.307589936	0.049194433	0	0	0.27	0	0	0	0.17	0.02	0.13
229776	'Cdc14a'	mRNA	1.49716234	0.023216871	4.07	1.02	3.26	0.93	0.57	0.21	1.56	2.27	2.56
230075	'Ndufb6'	mRNA	-2.816443647	0.019270235	137.17	54.8	85.61	109.55	138.53	461.74	52.97	115.18	89.08
230101	'Gba2'	mRNA	-4.709123331	0.032399267	0.28	0.26	0.42	0.15	0.2	7.28	0.74	0.22	0
230233	'Elp1'	mRNA	-1.800717114	0.049681519	5.64	5.02	4.92	4.93	7.01	9.37	4.28	4.2	3.87
230234	'Abitram'	mRNA	-3.646362338	0.00734266	2.62	1.71	1.12	1.95	1.54	11.34	0.98	0.87	1.48
230257	'Ptbp3'	mRNA	-2.647050305	0.01816837	8.78	11.94	12.26	12.42	13.14	38.54	8.14	8.42	8.71
230584	'Yipf1'	mRNA	-4.689093232	0.005150495	14.38	4.56	2.26	5.59	3.6	139.62	3.61	8.63	6.5
230598	'Nrd1'	mRNA	-3.871527708	0.009457898	2.98	2.11	2.6	3.22	3.14	39.82	2.16	3.06	4.52
230649	'Atpaf1'	mRNA	-4.431820103	0.005201877	4.06	7.31	8.65	5.72	4.95	110.79	5.35	7.61	5.05
230654	'Lrrc41'	mRNA	-3.156686642	0.044199003	5.12	6.4	4.21	1.94	3.76	52.37	6.74	5.9	8.06
230673	'Ipo13'	mRNA	-6.072333976	0.001393634	0.7	1.19	0.5	0.09	0.54	18.96	0.13	0.6	0.24
230751	'Oscp1'	mRNA	-6.038495569	5.86E-04	0.36	0.38	0.45	0.36	0.21	20.14	0.14	0.33	0.19
230752	'Eva1b'	mRNA	-27.3066132	2.77E-12	0	0	0	0	0	60.89	0	0	0
230761	'Zfp362'	mRNA	2.226642548	0.048782935	0.17	0.64	0.11	0.08	0.06	0	0.51	0.2	0.21
230770	'Tmem39b'	mRNA	-4.166719774	0.009291349	4.4	6.41	2.88	4.86	1.74	66.06	5.04	3.76	3.79
230801	'Pigv'	mRNA	-2.893675079	0.020556806	4.48	0.47	0.91	1.15	0.77	6.88	0.78	0.68	0.63
230857	'Ece1'	mRNA	-3.1468388	0.026384726	4.58	4.81	11.35	5.57	6.61	55.21	6.77	5.57	10.39
230866	'Emc1'	mRNA	-4.784692343	0.007085583	0.11	0.1	0.07	0.01	0.34	1.26	0.05	0.01	0.11
230979	'Tnfrsf14'	mRNA	-10.95801053	1.52E-04	0.01	0	0	0.01	0.01	41.38	0	0.02	0
231051	'Kmt2c'	mRNA	-2.435267088	0.042079865	25.35	16.83	18.86	29.42	33.41	139.28	28.55	22.24	37.26
231125	'Zfyve28'	mRNA	1.415388051	0.036748871	0.91	0.97	1.6	1.1	0.62	0.08	2.18	1.58	2.24
231327	'Ppat'	mRNA	-6.264131613	0.02768947	0.02	0.45	0.02	0	0	18.23	0.25	0.15	0.41
231440	'Parm1'	mRNA	-25.65866862	1.21E-13	0	0.04	0.02	0	0.16	15.7	0	0	0
231474	'Paqr3'	mRNA	-2.860604022	0.014208596	7.06	3.04	4.93	7.01	6.98	18.63	5.26	4.37	1.73
231532	'Arhgap24'	mRNA	-4.785638168	0.003504014	0.07	0.07	0.09	0.68	0.43	6.48	0.31	0.33	0.03
231570	'A830010M20Rik'	mRNA	-3.437242432	0.00855472	1.73	1.59	1.55	2.74	2.37	14.68	1.95	1.16	2
231630	'Ficd'	mRNA	-4.315057812	0.02933902	0.28	0.54	0.75	0.08	0.3	15.51	1.39	0.09	1.21
231805	'Pilra'	mRNA	-7.470220805	8.36E-05	1.54	0.31	0.29	0.4	1.91	101.82	0.45	0.97	0.58
231832	'Tmem184a'	mRNA	-9.357120324	0.006694925	0.02	0	0.47	0	0.04	68.12	0	0.32	0
231834	'Snx8'	mRNA	-3.894009311	0.018809649	1.26	1.02	0.84	0.35	1.09	19.47	1.32	1.43	1.62
231855	'Ap5z1'	mRNA	4.689729357	0.040830387	0	0.06	0.2	0	0	0	0.33	0.09	0.03
231889	'Bud31'	mRNA	-3.199169647	0.011825963	38.21	13.97	10.97	22.47	26.55	121.34	11.97	23.53	13.1
231931	'Gimap6'	mRNA	-27.84740427	2.12E-19	0	0	0	0.03	0.36	74.68	0	0	0
232023	'Vopp1'	mRNA	-11.22129701	2.87E-05	0.01	0	0	0.31	0.03	5.58	0	0	0
232086	'Tmem150a'	mRNA	1.426383234	0.017361444	51.93	82.45	70.37	48.84	34.72	5.8	99.48	78.72	104.95
232201	'Arhgap25'	mRNA	-11.82607879	2.27E-04	0	0	0	0	0.02	12.34	0.01	0	0
232345	'A2m'	mRNA	-25.9516598	3.10E-11	0	0	0	0	0	5.88	0	0	0
232370	'Clstn3'	mRNA	-24.49607888	3.68E-10	0	0	0	0	0	2.59	0	0	0
232400	'A2ml1'	mRNA	-5.24229283	0.001084034	0.25	2.33	4.03	1.48	1.68	26.13	1.39	0.25	0.81
232440	'H2afj'	mRNA	-4.398034939	0.005828221	3.3	3.23	3.49	2.2	3.42	57.96	3.26	4.14	2.23
232679	'Zc3hc1'	mRNA	-8.023222447	7.51E-04	0	0.81	0	0.65	0.25	44	0.02	0.56	0
232798	'Leng8'	mRNA	-4.459983342	0.00338547	0.75	1.44	0.41	1.5	0.36	10.05	0.78	0.36	0.48
232801	'Lilra5'	mRNA	-9.207514622	0.012391242	0	0	0	0	0	6.31	0	0.04	0
232811	'Kmt5c'	mRNA	-8.151387533	9.52E-04	0.02	0.2	0.02	0	0.05	24.17	0.09	0.01	0.13
232910	'Ap2s1'	mRNA	-3.420503437	0.01561462	64.76	39.05	30.56	41.8	38.86	380.42	34.3	50.04	43.97
232975	'Atp1a3'	mRNA	-7.606782706	4.27E-05	1.6	1.86	1.9	0.57	0.81	62.4	0.24	0.35	0.51
232976	'Zfp574'	mRNA	1.465680457	0.005472454	2.05	5.54	3.36	1.4	1.69	0.31	5	4.13	3.52
233016	'Blvrb'	mRNA	-28.82706153	5.25E-15	0	0.06	0.06	0	0.99	323.55	0	0	0
233204	'Tbc1d17'	mRNA	-25.66434655	1.23E-12	0	0	0	0.02	0	9.72	0	0	0
233490	'Crebzf'	mRNA	-4.988261621	0.001939261	0.46	0.27	0.21	0.83	0.48	9.72	0.09	0.53	0.47
233529	'Kctd14'	mRNA	-11.18882986	8.38E-04	0	0	0	0	0.02	39.18	0	0.06	0.02
233806	'Tmem159'	mRNA	-3.610466917	0.01552665	5.56	7.95	7.16	5.71	7.48	80.82	8.08	4.81	10.98
233833	'Tnrc6a'	mRNA	-3.564889014	0.009769412	0.81	1	0.71	1.77	2.73	16.85	1.1	1.41	2.56
233870	'Tufm'	mRNA	-6.483963139	0.001347153	0.33	1.3	0.3	0.23	0.25	28.12	0.05	0.78	0.24
233878	'Sez6l2'	mRNA	-25.65324868	5.21E-11	0	0	0	0	0	6.28	0	0	0
233913	'BC017158'	mRNA	1.234284982	0.043345639	0.52	4.31	1.46	1.64	0.88	0.47	2.36	3.74	3.06
234023	'Arglu1'	mRNA	-3.314690381	0.014465019	8.09	6.47	10	8.21	5.65	51.84	5.66	7.73	4.32
234309	'Cbr4'	mRNA	-5.631272168	0.002009526	1.03	1.15	1.3	0.49	1.6	48.65	0.32	1.35	1.7
234311	'Ddx60'	mRNA	-5.233260527	0.003587702	1.71	2.06	4.05	0.94	0.4	12.41	0.14	1.59	0.3
234371	'Tmem161a'	mRNA	-9.679496365	2.79E-04	0.26	0.35	0.2	0.01	0.17	99.38	0	0.07	0.35
234373	'Sugp2'	mRNA	2.863224623	0.002313983	0.29	1.13	0.54	0.05	0.05	0.05	0.45	0.51	0.32
234407	'Colgalt1'	mRNA	-9.072430659	4.89E-04	0	0	0.04	0	0.16	68.74	0.01	0.22	0.2
234549	'Heatr3'	mRNA	-4.771695871	0.003236838	1.21	1.41	1.74	1.8	0.68	27.15	0.98	1.09	1.41
234593	'Ndrg4'	mRNA	-2.816764421	0.030280091	3.65	5.71	5.4	5.16	4.42	30.15	4.57	5.67	4.59
234594	'Cnot1'	mRNA	-2.259473457	0.038236557	10.14	6.26	6.94	6.7	6.67	16.79	4.64	6.76	3.2
234729	'Vac14'	mRNA	-3.179310505	0.018572341	2.59	2.01	1.01	2.58	2.58	15.57	1.39	1.47	3.58
234776	'Atmin'	mRNA	-2.117326835	0.038596326	6.29	4.81	4.51	7.8	6.61	15.61	4.71	5.63	5.19
234779	'Plcg2'	mRNA	-3.895249147	0.011602026	1.9	1.62	0.86	0.93	2.32	24.48	2	1.51	2.33
234814	'Mthfsd'	mRNA	4.616270066	0.046735056	0.04	0.13	0	0	0	0	0.04	0.48	0.39
234825	'Klhdc4'	mRNA	-6.507999896	0.001484761	0.64	0.64	1.73	0.28	0.53	42.26	0.02	0.66	0.75
234847	'Spg7'	mRNA	-5.911618953	0.004523377	1.41	0.39	0.44	0.03	1.03	73.08	1.1	0.8	2.29
235043	'Tmem205'	mRNA	-8.605051299	5.46E-04	0.74	0.34	0	0	0.78	356.57	0.86	1.36	0.86
235283	'Gramd1b'	mRNA	-5.500115039	0.034539478	0	0	0	0	0	1.06	0.01	0.03	0.02
235293	'Sc5d'	mRNA	-2.090427033	0.04210512	157.59	174.98	175.63	148.96	226.34	386.85	157.91	124.83	130.79
235344	'Sik2'	mRNA	-3.372355648	0.010779296	0.77	0.62	0.83	2.11	1.15	8.86	1.34	1.17	0.85
235386	'Hykk'	mRNA	-4.995409077	0.004386292	0.38	0.33	0.08	0.12	0.24	6.28	0.35	0.27	0.07
235461	'Mindy2'	mRNA	-4.375335674	0.005619189	0.42	0.11	0.15	0.77	0.56	4.06	0.17	0.4	0.45
235559	'Topbp1'	mRNA	-3.310374092	0.014827315	4.42	1.16	2.24	2.39	2.21	15.22	1.21	2.73	1.87
235611	'Plxnb1'	mRNA	-2.677809901	0.044274673	0.35	0.62	0.22	0.67	1.03	4.81	0.65	0.59	1.51
235907	'Zfp65'	mRNA	-5.260615233	0.027462668	0	0.01	0.06	0	0.03	0.73	0.02	0.03	0
236193	'Zfp709'	mRNA	-2.83854396	0.036725901	6.58	2.52	4.94	2.9	4.72	23.05	2.84	6.68	2.51
236366	'5730507C01Rik'	mRNA	1.895099782	0.043108279	18.63	17.59	16.67	1.12	6.3	2.12	27.35	14.66	11.69
236451	'Phf11b'	mRNA	-6.311470464	4.37E-04	2.01	1.05	1.33	1.85	1.46	96.73	1.8	1.44	0.81
236511	'Ago1'	mRNA	-7.093411445	0.01023795	0.01	0	0	0.01	0.06	4.98	0	0	0.13
236539	'Phgdh'	mRNA	-6.006056405	7.60E-04	0.97	1.38	0.43	1.5	0.93	73.29	1.42	1.41	1.1
236546	'AF067061'	mRNA	-9.807754004	8.01E-05	0.27	0	0.11	0	0.5	99.43	0.15	0.26	0.08
236573	'Gbp9'	mRNA	-6.12140505	0.019192401	0	0	0	0.08	0.22	0	0	0	0
236727	'Slc9a7'	mRNA	-4.772245003	0.009181724	0.34	0.27	0.53	0.08	0.55	8.16	0.3	0.66	0.66
236732	'Rbm10'	mRNA	-6.657963337	2.81E-04	0.1	0.23	0.05	0.33	0.2	17.48	0.04	0.17	0.29
236920	'Stard8'	mRNA	-8.941124597	0.006420248	0	0	0	0	0.02	0.62	0	0	0
237038	'Nox1'	mRNA	4.926657695	0.007506079	0.02	0.21	0	0	0	0	0.18	0.36	0.17
237400	'Mex3d'	mRNA	-4.337058037	0.005656768	0.19	0.4	0.28	0.38	0.66	7	0.26	0.73	0.21
237422	'Ric8b'	mRNA	1.90711379	0.029846218	0.65	0.02	0.13	0.15	0.14	0	0.35	0.35	0.36
237858	'Trarg1'	mRNA	-25.97946806	2.96E-11	0	0	0	0	0	8.84	0	0	0
237860	'Ssh2'	mRNA	-3.636615033	0.011256326	1.69	1.57	1.32	1.93	2	20.51	1.93	1.99	2.07
237886	'Slfn9'	mRNA	-6.301996923	4.72E-04	0.03	0.01	0.01	0.06	0.01	0.25	0	0	0
23789	'Coro1b'	mRNA	-4.024782992	0.008605377	1.91	7.85	7.88	5.87	4.09	80.14	6.01	5.01	6.3
237926	'Rsad1'	mRNA	-8.517771803	0.029581633	0	0	0	0	0	0.58	0	0	0
23794	'Adamts5'	mRNA	-25.21628205	1.10E-10	0	0	0	0	0	1.94	0	0	0
23801	'Aloxe3'	mRNA	-7.096943549	0.003710807	0.18	0.08	0.22	0.29	0.84	0	0	0	0
23825	'Banf1'	mRNA	-2.489680069	0.028880161	199.66	105.51	127.27	142.88	148.02	472.17	85.93	133.35	113.39
23827	'Bpnt1'	mRNA	-3.671779335	0.025196184	1.18	2.15	1.32	0.58	2.32	30.9	3.8	2.71	1.62
23830	'Capn10'	mRNA	1.506045159	0.046797909	1.71	4.84	3.12	2.82	1.47	0.21	6.1	3.42	5.59
238328	'Vash1'	mRNA	-11.91746851	2.60E-04	0	0	0	0	0.02	13.38	0	0	0.01
23833	'Cd52'	mRNA	-12.25393934	2.08E-05	5.31	0	0.12	0	1.31	342.55	0.12	0	0.12
238333	'Samd15'	mRNA	-3.491295171	0.013736042	0.05	0.04	0.07	0.06	0.16	0.46	0.04	0.04	0.32
23849	'Klf6'	mRNA	-4.800015598	5.31E-04	0.45	0.41	0.13	1.17	1.36	10.18	0.48	0.45	0.41
23853	'Def6'	mRNA	-8.528233258	2.49E-05	0.24	0.44	0.31	0.52	0.16	51.36	0.09	0.32	0.07
23880	'Fyb'	mRNA	-7.853031659	1.55E-04	0	0	0.12	0.2	0.1	7.02	0.06	0	0.05
238871	'Pde4d'	mRNA	-2.381686639	0.042094103	1.59	2.43	4.99	3.38	2.08	9.31	2.24	1.95	2.94
23888	'Gpc6'	mRNA	-4.930151404	0.01791275	0.01	0.01	0.01	0.02	0.01	0.11	0.01	0	0.01
23892	'Grem1'	mRNA	-26.51044664	7.95E-15	0	0.05	0.31	0	0.61	27.69	0	0	0
23900	'Hcst'	mRNA	-27.00534363	4.78E-12	0	0	0	0	0	236.69	0	0	0
239114	'Il17d'	mRNA	-9.947040928	0.010956436	0	0.21	0	0	0	5.81	0	0	0
23922	'Jtb'	mRNA	-2.777616578	0.02210254	13.97	5.54	6.96	9.84	21.23	52.58	6.38	15.32	8.76
23928	'Lamc3'	mRNA	-3.891064959	0.015149403	0	0	0.01	0.02	0.02	0.11	0.01	0.01	0
23938	'Map2k5'	mRNA	-5.453502965	0.004873755	0	0.55	0.3	0.3	0.29	9.8	0.62	0.37	0.03
23942	'Mta2'	mRNA	-5.71992394	0.00244804	0.28	0.55	0	0.14	0.55	31.49	0.92	0.36	0.74
239556	'Cacna1i'	mRNA	2.72814402	0.003827768	0.08	0.07	0.05	0.03	0.05	0.02	0.15	0.19	0.43
23959	'Nt5e'	mRNA	5.913394246	0.009046291	0	0.22	0	0	0	0	0.48	0.01	0.46
23960	'Oas1g'	mRNA	-9.687723575	2.78E-04	0.02	0	0	0.35	0.29	57.4	0	0.26	0
23966	'Tenm4'	mRNA	-7.018200144	9.55E-05	0.01	0.04	0.01	0.07	0.07	3.06	0.03	0.04	0.01
239691	'AU021092'	mRNA	-10.07704807	0.00995145	0	0	0	0	0	6.87	0	0	0
239857	'Cadm2'	mRNA	-25.09062099	1.35E-10	0	0	0	0	0	2.5	0	0	0
23986	'Eci2'	mRNA	-6.546010609	2.84E-04	1.01	1.74	0.73	2.73	2.69	208.8	2.62	2.94	1.85
23988	'Pin1'	mRNA	-11.47056818	3.90E-04	0.1	0.05	0.05	0.05	0	40.94	0.05	0	0
23996	'Psmc4'	mRNA	-4.327709518	0.004821067	21.81	16.29	18.96	17.52	16.24	276.83	16.24	19.21	13.26
23997	'Psmd13'	mRNA	-7.344297348	0.00379537	0.44	0.11	0.14	0.33	0.11	14	0.3	0	0
240028	'Lnpep'	mRNA	-2.428521216	0.047726509	7.41	2.21	4.47	4.68	6.68	24.19	6.55	4.55	6.39
240064	'Zfp799'	mRNA	-4.535980736	0.02464888	0.36	0.11	0.27	0.08	0.17	15.71	0.01	0.04	0.22
240068	'Zfp563'	mRNA	-3.021497697	0.022701089	1.74	1.18	1.61	1.65	1.96	11.76	1.8	1.87	1.69
24014	'Rnasel'	mRNA	-9.531504358	2.56E-04	0.01	0	0	0.05	0.01	24.19	0.01	0.11	0
24015	'Abce1'	mRNA	-2.002774821	0.025588941	6.48	3.97	5.4	5.28	9.44	9.63	3.98	4.81	3.05
24018	'Rngtt'	mRNA	-2.715103481	0.028376821	6.55	6.71	7.61	7.49	4.2	35.04	4.93	5.66	3.1
240185	'Jcad'	mRNA	-3.812912431	0.02200063	0.01	0.97	0.49	0.15	0.15	4.25	0.52	0.2	0.33
24030	'Mrps12'	mRNA	-4.088228728	0.006220522	9.34	3.69	4.67	7.84	5.56	73.8	1.99	7.49	5.62
240328	'F830016B08Rik'	mRNA	-10.01161881	0.00175666	0.02	0.01	0	0.01	0	4.71	0	0.02	0
240354	'Malt1'	mRNA	-5.237606284	8.02E-04	2	0.79	0.72	0.93	2.02	30.67	0.66	0.94	0.75
240444	'Kcng2'	mRNA	3.93079717	0.007688761	0.22	0.14	0.23	0	0.02	0	0.2	0.21	0.22
24052	'Sgcd'	mRNA	-3.065101955	0.021905051	16.73	11.74	14.23	14.56	11.13	13.33	12.21	11.24	12.83
24056	'Sh3bp5'	mRNA	-5.962376079	5.93E-04	1.46	0.37	0.16	0.18	0.71	16.45	0.25	0.04	0.24
24059	'Slco2a1'	mRNA	-6.258500716	4.29E-04	0.02	0.01	0.04	0.06	0.05	2.04	0.05	0.02	0.03
24068	'Sra1'	mRNA	-5.297090147	0.001443465	5.1	5.6	3.52	3.67	4.71	124.75	2.51	4.7	3.77
240697	'Mcmdc2'	mRNA	-3.831039388	0.020226635	0.03	0.01	0.02	0.02	0.03	0.68	0.02	0.05	0.03
240725	'Sulf1'	mRNA	3.739373801	0.024892644	0.04	0.5	0.1	0	0.01	0	0.19	0.04	0.07
240832	'Tor1aip2'	mRNA	-3.09764248	0.02754313	3.31	3.95	3.5	3.9	4.72	38.48	5.21	7.71	2.32
24109	'Ubl3'	mRNA	-2.567956273	0.044994184	38.63	28.26	22.98	38.61	24.3	168.31	24.13	30.45	47.28
241197	'Serpinb10'	mRNA	-27.20260259	9.60E-15	0.01	0.04	0.17	0	0.24	20.4	0	0	0
241230	'St8sia6'	mRNA	-2.570371508	0.029170722	4.06	6.68	4.89	5.89	5.86	19.08	5.63	4.94	3.74
241556	'Tspan18'	mRNA	5.283854031	0.018664378	0	0.01	0	0	0	0	0.03	0.06	0.53
241694	'Ralgapa2'	mRNA	-3.851260858	0.007470775	1.1	0.57	0.49	0.54	0.92	3.34	0.42	0.11	0.72
241770	'Rims4'	mRNA	-10.19630415	0.009102915	0	0	0	0	0	1.39	0	0	0
241915	'Phc3'	mRNA	-3.594945029	0.012473183	2.26	1.55	1.41	1.39	1.68	13.86	1.3	2.64	1.95
241950	'Bbs12'	mRNA	2.698582817	0.025907993	0.08	0.34	1.29	0.03	0.28	0.09	1.92	1.44	0.41
242122	'Vtcn1'	mRNA	-25.24846466	1.04E-10	0	0	0	0	0	14.04	0	0	0
242202	'Pde5a'	mRNA	-7.999440743	1.09E-04	0.1	0.1	0.01	0.17	0.19	7.26	0.06	0.04	0
242274	'Lrrc7'	mRNA	-1.959238673	0.008552577	0.17	0.12	0.17	0.44	0.27	0.33	0.14	0.16	0.13
242291	'Impad1'	mRNA	-6.318548107	5.47E-04	0.39	0.1	0.17	0.26	1.19	25.08	0.16	0.81	0.11
242362	'Manea'	mRNA	-4.768531149	0.002390758	0.68	0.68	0.81	0.85	2.1	14.63	0.8	0.97	0.11
242443	'Grin3a'	mRNA	3.074169835	0.043189292	0.08	0.19	0.05	0	0.04	0	0.16	0.09	0.08
242642	'Hpdl'	mRNA	-8.18046807	0.016312841	0	0.7	0	0	0.03	35.56	0.42	0	0
242705	'E2f2'	mRNA	-2.84682699	0.037277412	2.26	5.62	4.01	3.28	9.27	33.87	5.62	2.56	10.59
242785	'Klhl21'	mRNA	-3.089769001	0.034477465	0.61	0.46	0.36	0.66	1.41	10.77	1.17	1.56	1.82
243219	'2900026A02Rik'	mRNA	-5.350748449	0.001412746	0.26	0.25	0.2	0.3	0.31	9.77	0.26	0.38	0.19
243272	'Sbno1'	mRNA	-2.887236274	0.021693498	3.39	3.01	2.91	2.47	4.99	10.02	2.82	3.12	3.06
243274	'Tmem132d'	mRNA	-3.36943437	0.021738002	0.97	1.76	0.9	1.03	1.25	13.39	1.82	1.51	1.32
243382	'Ppm1k'	mRNA	-3.705183791	0.0157521	1.72	0.27	0.78	1.13	0.5	7.4	0.94	0.67	0.8
243612	'Ssu2'	mRNA	-25.70086997	4.78E-11	0.03	0	0	0	0	28.16	0	0	0
243853	'Fkrp'	mRNA	-7.679870026	0.001044079	0.06	0.17	0.01	0.03	0.03	30.66	0.01	0.1	0.39
243866	'Gm4969'	mRNA	4.447001517	0.032767903	0	0.24	0.33	0	0	0	0.23	0.05	0.23
243867	'Fbxo46'	mRNA	-3.43385363	0.01895691	1.44	1.53	1.41	1.94	0.99	15.42	2.07	1.86	1.21
243958	'Siglecg'	mRNA	-4.058012539	0.014084659	0.13	0.1	0.06	0.16	0.06	2.27	0.13	0.12	0.22
244183	'Trim30b'	mRNA	-11.16312345	0.002804452	0	0	0.01	0	0	9.29	0	0	0.01
244216	'Zfp771'	mRNA	-8.222853629	3.75E-05	0.14	0.09	0.02	0.08	0.16	13.52	0.02	0.06	0.02
244373	'Erlin2'	mRNA	-3.768818761	0.010822625	0.39	0.91	0.85	0.66	1.33	11.51	0.93	1.16	0.93
244550	'Podnl1'	mRNA	-7.921326695	0.043263527	0	0	0	0	0	1	0	0	0
244713	'Zfp317'	mRNA	-6.235291843	0.003356962	0.08	0.17	0.29	0.14	0.38	9.04	0.14	0.25	0
244954	'Prss35'	mRNA	-4.828079378	0.00298968	1.03	0.98	0.81	0.83	1.22	23.98	1.03	1.23	0.77
245368	'Zfp300'	mRNA	-9.189139858	0.01882569	0	0	0	0	0	0.61	0	0	0
245670	'Rragb'	mRNA	-6.153461017	0.045206321	0.13	0	0.07	0.02	0.64	0	0	0	0
245847	'Amdhd2'	mRNA	-8.266390416	0.001270654	0.21	0.06	0.41	0.15	0.2	173.31	0.79	0	1.14
245866	'Ift52'	mRNA	-2.720043821	0.030850202	6.87	4.54	5.08	5.19	3.79	20.07	2.29	5.51	3.67
245867	'Pcmtd2'	mRNA	-3.320610372	0.014711573	1.65	1.45	1.8	1.94	2.09	13.74	2.53	1.14	1.35
245877	'Map7d1'	mRNA	-6.521963579	5.51E-04	0.8	0.11	0.23	0.33	0.07	13.34	0.17	0.07	0.26
245945	'Rbm47'	mRNA	-2.727898416	0.022254581	1.66	1.95	2.8	2.65	2.86	10.47	2.46	1.63	2.13
246177	'Myo1g'	mRNA	-28.28588343	2.23E-13	0	0	0.03	0	0.01	49.41	0	0	0
246179	'Fktn'	mRNA	-2.350899934	0.039313505	1.19	1.9	1.23	1.28	2.54	5.78	1.57	2.1	1.07
246198	'Mllt6'	mRNA	-8.237887106	3.46E-04	0.08	0	0.01	0.14	0.01	15.08	0.01	0.02	0.15
246256	'Fcgr4'	mRNA	-10.147005	2.92E-06	0.14	0.38	0.35	0.32	0.35	233.44	0.35	0.18	0.17
246317	'Neto1'	mRNA	-24.40125844	2.18E-13	0	0	0	0	0.06	3.03	0	0	0
246696	'Slc25a28'	mRNA	-9.998978544	2.84E-05	0.04	0	0.04	0.48	0.07	53.87	0.15	0	0.03
246703	'Naxe'	mRNA	-5.058291982	0.005087852	3.95	2.55	1.95	1.59	2.83	44.32	0.18	3.7	0.9
246707	'Emilin2'	mRNA	-6.732326055	5.80E-04	2.12	2.42	2.11	0.87	1.4	201.62	1.42	1.94	3.14
246730	'Oas1a'	mRNA	-10.32279766	0.005927636	0	0	0.02	0	0	91.11	0	0.3	0
252967	'Ropn1l'	mRNA	-3.138191791	0.041783594	0.32	0.2	0.26	0.05	0.82	1.05	0.1	0.22	0.1
252972	'Tpcn1'	mRNA	-6.800127591	0.007451331	0.04	0.01	0.05	0.03	0	1.68	0.02	0	0.03
257633	'Acsf3'	mRNA	-7.20779961	8.70E-04	0.02	0.18	0.04	0.35	0.06	0.38	0	0	0
257635	'Sdsl'	mRNA	-12.64541972	1.48E-04	0.04	0.04	0	0	0.04	61.96	0	0	0.03
258571	'Olfr1033'	mRNA	-3.865852974	0.008068991	0.27	0.52	0.86	0.8	1.1	9.73	0.65	0.59	1.15
259038	'Olfr283'	mRNA	2.292946122	0.045554367	0	2.65	0.66	0.45	0.16	0	1.36	0.64	2.11
26362	'Axl'	mRNA	-6.449670618	0.033128272	0	0.05	0	0	0.01	9.17	0	0.35	0.01
26364	'Adgre5'	mRNA	-13.58385777	1.89E-05	0	0	0.01	0	0.43	49.96	0	0.01	0
26365	'Ceacam1'	mRNA	-13.32689065	1.20E-04	0	0.01	0.12	0	0.01	72.3	0	0	0.03
26377	'Dapp1'	mRNA	-3.23423175	0.019365799	8.4	8.96	13.84	12	7.54	74.65	11.13	10.65	8.63
26378	'Decr2'	mRNA	-4.718774201	0.006464987	0.41	0.14	0.22	0.64	0.34	6.81	0.02	0.52	0.36
26381	'Esrrg'	mRNA	-3.145652028	0.018195832	3.88	2.93	2.93	4.04	4.82	30.33	4.95	3.93	3.27
26384	'Gnpda1'	mRNA	-4.37427061	0.031117949	0.76	0.87	1.3	0.02	0.88	27.34	0.86	0.7	2.98
26396	'Map2k2'	mRNA	1.609881522	0.020029228	3.59	4.8	2.21	2.7	1.47	0.5	8.88	3.65	5.93
26397	'Map2k3'	mRNA	-8.04996124	0.001559139	0.61	0.12	0.53	0.06	0.06	56.12	0.32	0	0.42
26400	'Map2k7'	mRNA	-3.232435925	0.030102088	0.64	0.4	1.43	1.49	0.35	4.99	0.29	0.84	1.8
26405	'Map3k2'	mRNA	-5.388239712	0.00334396	0.21	0.01	0.16	0.06	0.14	2.27	0.1	0.09	0
26406	'Map3k3'	mRNA	-7.512669332	0.017962262	0.01	0.04	0	0	0.02	0.38	0	0	0
26409	'Map3k7'	mRNA	-3.84953674	0.01692293	0.76	0.39	0.39	0.84	0.43	12.44	0.47	1.24	1.26
26412	'Map4k2'	mRNA	-3.266936534	0.040111761	0.65	1.6	1.25	0.77	0.92	16.68	1.32	1.54	3.08
26424	'Nr5a2'	mRNA	-3.432662468	0.012920644	3.61	3.82	3.63	2.59	3.89	22.88	2.02	3.17	3.63
26425	'Nubp1'	mRNA	-9.489543553	3.32E-05	0.33	0.17	0.35	0.35	0.25	53.43	0.13	0.12	0
26426	'Nubp2'	mRNA	-2.914782368	0.042787785	17.91	23.11	16.51	12.3	9.08	98.86	18.52	20.73	8.2
26432	'Plod2'	mRNA	-6.879680189	4.75E-04	0.22	0.13	0.03	0.26	0.2	9.82	0.01	0.02	0.25
26433	'Plod3'	mRNA	-5.006495385	0.003395844	0.05	0.01	0.09	0.71	0.06	2.77	0.09	0.01	0.22
26443	'Psma6'	mRNA	-2.515125092	0.025952422	57.91	23.39	24.33	27.7	44.46	98.71	18.14	34.57	18.44
26451	'Rpl27a'	mRNA	-6.726621484	2.13E-04	2.86	2.66	6.2	5.46	6.35	388.23	3.87	6.64	2.05
26457	'Slc27a1'	mRNA	-8.330886275	3.29E-05	0.06	0.1	0.05	0.12	0.17	21.97	0.12	0.1	0.02
26558	'Homer3'	mRNA	-27.67975461	1.39E-12	0	0	0	0	0	42.47	0	0	0
26562	'Ncdn'	mRNA	-5.975549632	0.004412851	0.01	0.41	0.39	0.21	0.17	7.12	0.12	0	0.27
26568	'Slc27a3'	mRNA	-7.303796637	0.005266536	0	0	0	0	0.04	4.28	0	0.04	0.01
26569	'Slc27a4'	mRNA	-12.36454616	2.61E-04	0.1	0.09	0	0	0.01	28.34	0	0	0.02
266614	'Ly6g5b'	mRNA	-1.842511984	0.03192964	0.88	0.81	1.11	0.7	2	1.07	0.83	0.36	0.51
266781	'Snx17'	mRNA	-4.550051591	0.006119491	8.18	3.13	4.68	2.59	3.75	53.31	0.86	5.88	1.15
26757	'Dpysl4'	mRNA	-27.93235897	2.02E-18	0	0	0	0.02	0.06	45.71	0	0	0
268373	'Ppia'	mRNA	-5.444632581	0.001683561	123.21	41.43	66.35	98.83	70.25	3588.55	85.47	142.58	54.67
268449	'Rpl23a'	mRNA	-9.335569203	1.05E-05	6.98	0.39	3.05	2.14	4.72	1617.4	2.63	1.16	4.84
268491	'Meioc'	mRNA	-6.648820288	2.98E-04	0.63	0.18	0.19	0.44	0.33	16.62	0.08	0.14	0.43
268515	'Bahcc1'	mRNA	-6.419847569	0.023403144	0.06	0.03	0	0.02	0.09	6.06	0	0	0.24
268527	'Greb1'	mRNA	-4.524787962	0.003484697	0.73	0.7	0.79	1.36	1.95	32.3	1.44	0.9	1.81
268564	'Zbtb1'	mRNA	-2.227797496	0.042422156	6.05	7.13	5.58	7.98	7.29	21.43	6.79	5.84	6.26
268741	'Tox4'	mRNA	-5.650685805	0.001395884	0.6	1.08	0.91	0.6	1.14	20.95	0.6	0.81	0.05
268783	'Mtmr12'	mRNA	-3.893592125	0.008546338	0.55	1.2	0.97	1.3	1.7	15.31	0.63	0.77	2.14
268859	'Rbfox1'	mRNA	-3.820591351	0.0105736	0.52	1.34	1.04	1.52	0.86	13.87	1.8	0.65	1.05
26888	'Clec4a2'	mRNA	-9.188135747	0.006531352	0	0	0	0	0.04	4.39	0	0	0
268880	'Xxylt1'	mRNA	3.779457872	0.038755718	0	0.03	0	0.01	0	0	0.1	0.04	0.4
26889	'Cln8'	mRNA	-8.709500403	0.001701512	0	0	0.02	0.04	0.02	9.36	0.1	0	0
268903	'Nrip1'	mRNA	-2.868268631	0.038411052	1.44	3.27	3.83	3.56	2.09	23.03	4.23	3.59	3.74
26893	'Cops6'	mRNA	-5.325984309	9.40E-04	8.28	3.2	4.49	3.12	6.23	87.76	1.87	4.27	1.5
268930	'Pkmyt1'	mRNA	1.206298626	0.045300155	7.82	23.94	16.56	12.35	7.18	1.74	20.65	14.79	23.75
268936	'Brpf3'	mRNA	-2.944036763	0.039591753	3.43	8.79	3.65	4.05	6.93	57.62	8.6	3.37	12.27
26894	'Cops7a'	mRNA	-3.270362684	0.019504762	7.03	9.72	7.63	7.83	5.67	58.17	7.14	8.13	6.94
268977	'Ltbp1'	mRNA	-29.23729566	1.99E-19	0	0	0	0.01	0.08	55.49	0	0	0
26901	'Ss18l2'	mRNA	-2.96375269	0.03171645	10.15	5.89	9.19	6.24	5.11	42.9	4.84	8.69	6.18
26905	'Eif2s3x'	mRNA	-4.117017587	0.005111215	7.86	5.28	6.49	5.27	7.06	69.04	2.96	6.14	5.18
26912	'Gcat'	mRNA	-6.024557091	0.007640712	0.75	0.62	0.98	0.88	0.73	46.02	1.31	1.12	0
26914	'Macroh2a1'	mRNA	-4.133188691	0.009433258	2.4	2.58	2.72	3.41	3.32	75.38	4.79	4.55	5.3
269181	'Mgat4a'	mRNA	-2.739349686	0.021133324	6.76	3.79	6.7	7.53	8.77	28.67	5.16	8.06	3.78
26922	'Mecr'	mRNA	-3.327917721	0.025998893	5.95	4.61	3.94	4.49	2.72	47.28	6.5	5.36	4.86
269252	'Gtf3c4'	mRNA	-6.340476577	1.46E-04	0.11	0.27	0.16	0.63	0.62	18.67	0.39	0.23	0.19
26926	'Aifm1'	mRNA	-2.937482123	0.024322475	12.07	12.28	12.71	10.85	12.93	70.52	12.86	11.97	9.61
269261	'Rpl12'	mRNA	-6.366893915	3.22E-04	9.44	4.64	3.61	6.65	8.2	436.86	6.13	6.43	5.59
26939	'Polr3e'	mRNA	-5.662326718	0.004019714	0.21	0.49	0.27	0.43	0.22	7.25	0.18	0.17	0
26940	'Ecsit'	mRNA	-5.508581464	0.001464421	1.01	2.1	1.39	0.87	1.78	81.39	1.24	1.46	1.65
269424	'Jade1'	mRNA	-26.3354373	1.58E-11	0	0	0	0	0	9.49	0	0	0
26943	'Serinc3'	mRNA	-4.405429571	0.003971199	8.34	7.8	11.05	10.37	11.98	156.4	8.03	11.17	8.46
26949	'Vat1'	mRNA	-5.734088817	0.004990554	0.33	0.35	0.47	0.03	0.22	21.06	0.31	0.23	0.82
269523	'Vcp'	mRNA	-2.51443951	0.048715479	18.28	20.86	15.81	15.26	16.81	85.23	19.43	16.18	21.08
269589	'Sytl1'	mRNA	-3.506967772	0.018424004	0.05	0.22	0.11	0.32	0.49	0.68	0.18	0.07	0
26961	'Rpl8'	mRNA	-7.687721283	3.54E-05	8.37	3	2.63	9.18	4.36	576.84	1.91	4.7	2.94
269643	'Ppp2r2c'	mRNA	5.994984659	0.041906383	0	0.06	0	0	0	0	0.72	0.19	0
269823	'Pon3'	mRNA	-6.627152365	2.94E-04	0.31	0.38	0.52	0.32	0.53	49.53	0.31	0.3	0.52
269854	'Nat14'	mRNA	1.466106472	0.039371054	54.9	94.83	80.47	47.76	32.46	4.3	68.83	75.32	123.81
26987	'Eif4e2'	mRNA	-6.318894846	6.93E-04	3.74	1.83	1.16	1.92	1.92	159.77	2.28	2.83	2.93
269952	'Gdpgp1'	mRNA	1.318841102	0.039544347	4.19	12.46	7.48	8.39	3.61	1.06	14.82	12.06	12.9
269994	'Gsg1l'	mRNA	-24.87643042	1.95E-10	0	0	0	0	0	3.23	0	0	0
270066	'Slc35e1'	mRNA	-9.705297867	0.008916035	0	0	0.01	0	0	2.69	0.01	0	0
27008	'Micall1'	mRNA	-9.715093739	1.91E-04	0	0	0	0.01	0.01	1.56	0.01	0	0
270106	'Rpl13'	mRNA	-5.119937972	0.0015907	163.19	110.04	85.03	104.67	113.47	2837.82	87.88	104.85	91.23
270110	'Irf2bp2'	mRNA	-3.490572732	0.020529245	0.25	0.14	0.35	0.44	0.61	6.18	0.38	0.51	1.07
270118	'Maml2'	mRNA	-9.897824454	1.67E-05	0	0.01	0	0	0.01	18.2	0.01	0.01	0
27027	'Tspan32'	mRNA	-30	3.83E-19	0.03	0.06	0.05	0.03	0.21	423.34	0	0	0
27050	'Rps3'	mRNA	-8.586582198	1.22E-05	4.62	0.72	2.25	3.71	1.84	524.78	1.24	1.62	1.82
27054	'Sec23b'	mRNA	-5.30421069	0.001177845	2.34	3.15	1.18	1.95	1.71	53.32	0.92	1.48	1.93
27055	'Fkbp9'	mRNA	-5.131833921	0.013231881	0.08	0.07	0.67	0.27	0.04	26.35	1.83	0.23	0.53
27061	'Bcap31'	mRNA	-2.609602481	0.032113405	91.53	65.65	84.24	96.03	71.03	353.84	63.34	85.03	75.91
271457	'Rab5a'	mRNA	-3.541316788	0.005777516	2.99	1	1.78	3.02	4.64	18.14	1.25	1.81	2.92
27176	'Rpl7a'	mRNA	-7.223589235	9.32E-05	14.09	7.53	5.19	8.5	9.21	721.77	3.92	9.3	3.16
271981	'Tbck'	mRNA	-3.144987955	0.021060308	1.35	2.18	1.91	1.78	1.32	11.24	1.95	1.53	1.22
27204	'Syn3'	mRNA	-6.194893739	6.24E-04	0	0	0.34	0.01	0.02	5.08	0.01	0.01	0.01
27205	'Podxl'	mRNA	-11.03453488	4.34E-04	0.01	0	0	0	0.01	4.4	0.01	0	0
27207	'Rps11'	mRNA	-5.667858122	6.68E-04	59.02	25.05	35.4	39.19	56.94	1490.12	25.26	45.38	30.3
27217	'Mixl1'	mRNA	-5.113059173	0.014642143	0.36	0.1	0	0.27	0.3	0	0	0	0.02
27226	'Pla2g7'	mRNA	-11.83402121	5.16E-05	0.87	0	0.34	0.22	0.34	317.48	0	0.32	0
272359	'Irf2bp1'	mRNA	-6.787387142	0.001011751	0.2	0.12	0.06	0.03	0.34	36.95	0.55	0.28	0.32
272589	'Tbcel'	mRNA	-7.215314803	5.66E-04	0	0.01	0.09	0.06	0.06	10.39	0.08	0.01	0.15
27279	'Tnfrsf12a'	mRNA	-10.09565718	4.91E-04	0.1	0.24	0	0	0.33	222.67	0.34	0.35	0
27280	'Phlda3'	mRNA	-27.13513055	4.39E-13	0	0	0	0	0.03	49.3	0	0	0
27361	'Msrb1'	mRNA	-7.801673889	8.39E-05	0.36	0.29	0.56	0.3	0.6	68.88	0.3	0.47	0.43
27362	'Dnajb9'	mRNA	-4.766547614	0.001117039	5.84	3.31	3.64	3.09	3.69	37.83	2.09	1.63	1.27
27366	'Txnl4a'	mRNA	-4.621584139	0.006312985	13.42	11.52	7.54	6.95	3.72	130.98	6.31	7.98	8.24
27367	'Rpl3'	mRNA	-10.50033588	1.13E-06	1.3	1.94	0.64	0.9	1.99	906.59	0.86	1	0.27
27370	'Rps26'	mRNA	-6.203214018	3.25E-04	102.35	30.76	37.98	40.77	63.08	2210.08	35.23	45.53	21.32
27377	'Yme1l1'	mRNA	-3.432869437	0.011917362	2.11	2.1	2.3	1.49	2.89	15.08	1.25	2.14	1.76
27388	'Ptdss2'	mRNA	-3.459561487	0.013202963	1.34	4.93	2.74	1.83	1.98	15.06	1.9	0.71	2.12
27393	'Mrpl39'	mRNA	-3.372105418	0.019897345	18.32	7.8	7.48	8.16	6.23	96.8	6.6	9.51	11.9
27395	'Mrpl15'	mRNA	-2.682836546	0.025148188	3.17	2.95	2.63	3.23	2.85	10.57	2.78	2.2	1.82
27397	'Mrpl17'	mRNA	-6.623368171	4.45E-04	0.59	0.21	0.28	0.42	0.3	41.3	0.54	0.54	0.36
27399	'Ip6k1'	mRNA	-6.95420024	0.015271507	0	0	0.09	0	0.04	13.27	0	0.3	0.06
27403	'Abca7'	mRNA	-8.498403602	0.00967494	0.01	0	0	0	0.01	6.27	0	0	0.06
27410	'Abca3'	mRNA	-5.386699416	0.024694906	0.13	0.16	0.03	0.01	0.32	6.35	0.43	0.09	0
27419	'Naglu'	mRNA	-4.863071481	0.032677609	0.02	0.61	1.07	0.16	0	15.15	0.67	0.23	0.79
27425	'Atp5l'	mRNA	-3.824286095	0.007460675	213.89	63.38	77.47	86.44	142.01	1083.89	81.4	124.48	68.05
27426	'Nagpa'	mRNA	-4.217098941	0.020037263	0	0.9	0.73	0.77	0.09	18.69	0.82	1.01	1.64
27632	'Nelfe'	mRNA	-6.796408508	2.69E-04	2.21	2.15	1.62	0.6	1.74	115.74	1	1.18	1.01
27643	'Ubl4a'	mRNA	-6.85040495	1.88E-04	1.85	0.23	0.33	0.72	0.93	67.02	0.78	0.7	0.54
27660	'1700088E04Rik'	mRNA	-6.896390031	0.03326267	0.09	0.08	0.34	0	0.1	0.91	0.03	0	0
27681	'Snf8'	mRNA	-11.64634482	1.83E-04	0	0.23	0.15	0	0.27	45	0	0.05	0
276920	'Ccdc42'	mRNA	-2.7264977	0.014774585	8.26	6.76	5.23	2.82	10.1	12.63	1.7	4	2.6
276950	'Slfn8'	mRNA	-4.581343987	0.044835617	0.58	0.15	0.14	0.06	0.16	0	0	0.01	0
277328	'Trpa1'	mRNA	-3.275422512	0.012459773	10.35	7.01	7.77	4.01	3.97	24.49	3.19	3.09	3.19
27784	'Commd8'	mRNA	-5.711093033	9.19E-04	2.14	0.55	1.83	0.88	2.46	51.97	1.41	1.61	0.43
27883	'Tango2'	mRNA	-4.96931574	0.002856901	4.03	3.25	3.35	4.65	1.62	83.64	3.05	3.44	3.27
27886	'Ess2'	mRNA	-3.732173914	0.011431958	5.22	6.67	4.89	3.25	4.17	61.2	3.44	5.75	3.2
27965	'Spg21'	mRNA	-3.095654325	0.036176047	7.21	9.55	8.69	10.82	3.37	75.34	12.17	9.91	9.81
279706	'Nup62cl'	mRNA	-26.83583977	6.49E-12	0	0.48	0	0	0	30.6	0	0	0
27979	'Eif3b'	mRNA	-4.194032908	0.009416081	1.63	1.25	1.19	1.93	1.16	33.94	1.66	1.61	3.23
27984	'Efhd2'	mRNA	-8.389998669	0.004665189	0	0.02	0	0	0.03	40.08	0	0.05	0.36
27998	'Exosc5'	mRNA	-5.116859223	0.002548172	3.54	2.88	1.43	1.83	1.37	50.68	0.98	2.64	1.4
280635	'Emilin3'	mRNA	4.981663602	0.018306494	0	0	0	0	0	0	0.36	0.04	0.13
28080	'Atp5o'	mRNA	-7.298940494	4.98E-05	25.74	5.97	9.76	13.52	14.72	908.89	4.36	9.84	5.51
28084	'Vps25'	mRNA	-5.048835784	0.002855466	13.68	8.91	12.3	6.02	12.45	327.8	10.16	9.17	14.46
28088	'Rtcb'	mRNA	-5.563120706	7.44E-04	7.77	3.7	4.02	3.4	4.02	88.41	1.08	3.7	1.72
28106	'Mydgf'	mRNA	-6.295582438	9.63E-04	5.66	4	1.61	0.62	2.56	158.53	1.36	2.43	3.12
28146	'Serp1'	mRNA	-4.099408315	0.006434541	12.68	14.46	18.59	15.61	17	232.26	16.83	13.52	17.95
28169	'Agpat3'	mRNA	-4.690536806	0.003557184	1.92	0.53	0.73	1.29	1.52	22.81	0.82	1.66	1.74
28185	'Tomm70a'	mRNA	-5.183324545	0.018865619	0.07	0.08	0.17	0	0.14	6.83	0.3	0.22	0.13
28200	'Dhrs4'	mRNA	-26.48216501	1.95E-12	0.54	0.19	0	0	0.03	59.25	0	0	0
282619	'Sbsn'	mRNA	-8.560935974	0.004544157	0	0.34	0.2	0	0.35	286.44	0	0.2	0.2
[truncated: 1,298 more rows]
