# Supplementary material for: Salidroside Improves Oocyte Competence of Reproductively Old Mice by Enhancing Mitophagy
Source: Aging Cell. 2025 Jan 9;24(5):e14475. doi: 10.1111/acel.14475 (PMC12073897; doi:10.1111/acel.14475)
Supplement: Supplementary file 5 — Table S4. Protein levels in GV oocytes after salidroside treatment. [file ACEL-24-e14475-s004.xlsx]

## Sheet: Sheet3
Table S4. Protein levels in GV oocytes after salidroside treatment.
Protein	Protein	Intensity mff_wt_1	Intensity mff_wt_2	Intensity old	Intensity old	Intensity old	Intensity old
A2ASS6	TITIN	6.45342e+08	9.46484e+08	2.4791e+09	2.32124e+09	2.65902e+09	2.4945e+09
O35343	IMA3	1.4593e+08	8.39519e+07	2.01656e+08	4.27106e+08	3.26873e+08	5.68156e+08
O35379	MRP1	1.26136e+08	0	1.12497e+08	3.99996e+07	3.65779e+08	2.80758e+08
O35904	PK3CD	9.70951e+08	8.71963e+08	8.83112e+08	9.95998e+08	9.88898e+08	1.11487e+09
O35963	RB33A	0	0	5.76845e+07	4.9594e+07	0.0001	0.0001
O55131	SEPT7	8.82451e+08	6.76163e+08	5.91946e+08	9.73919e+08	9.99494e+08	1.33141e+09
O70157	TOP3A	0	0	0.0001	0.0001	8.59137e+07	9.44836e+07
O70378	EMC8	2.41988e+08	0	1.98368e+08	2.13036e+08	3.95203e+08	4.34485e+08
O70551	SRPK1	3.55361e+08	2.74624e+08	4.54404e+08	5.19295e+08	5.08404e+08	5.75204e+08
P08003	PDIA4	2.16599e+10	1.6682e+10	2.51228e+10	2.15937e+10	2.04493e+10	1.65039e+10
P10630	IF4A2	1.41117e+09	7.1465e+08	1.73852e+08	1.18721e+09	1.21573e+09	2.12451e+09
P14873	MAP1B	8.59625e+08	4.34622e+08	7.29319e+08	7.1278e+08	1.07876e+09	1.08591e+09
P16332	MUTA	0	0	0.0001	0.0001	3.8546e+07	4.013e+07
P18572	BASI	2.49298e+09	1.95404e+09	3.33132e+09	3.29417e+09	2.83499e+09	2.81767e+09
P21956	MFGM	5.64753e+09	3.94132e+09	6.7409e+09	1.22416e+10	1.24932e+10	1.80733e+10
P26043	RADI	1.12056e+11	9.58608e+10	1.36163e+11	1.15154e+11	1.19684e+11	1.00714e+11
P26231	CTNA3	3.60676e+08	0	0.0001	5.06285e+08	4.13608e+08	9.73758e+08
P28352	APEX1	0	2.00628e+08	0.0001	5.57351e+08	2.4408e+08	7.92397e+08
P47856	GFPT2	5.54018e+08	3.01973e+08	3.33362e+08	9.7926e+08	8.95387e+08	1.53897e+09
P60334	CDO1	4.63191e+09	3.04107e+09	3.3793e+09	2.53068e+09	4.00041e+09	3.11877e+09
P60840	ENSA	6.67039e+08	4.48748e+08	4.73543e+08	5.61646e+08	7.30188e+08	7.88843e+08
P60843	IF4A1	2.10188e+10	1.40297e+10	2.25183e+10	2.05245e+10	2.01378e+10	1.823e+10
P61166	TM258	6.65344e+08	1.1634e+08	0.0001	9.72433e+07	1.32989e+08	2.17273e+08
P61804	DAD1	1.20971e+09	7.11667e+08	8.49211e+08	1.33879e+09	1.31244e+09	1.77568e+09
P62242	RS8	7.92386e+09	6.62414e+09	7.52286e+09	9.4584e+09	8.2956e+09	1.02422e+10
P62754	RS6	1.74905e+09	1.33374e+09	1.45938e+09	1.83904e+09	1.75335e+09	2.09056e+09
P62996	TRA2B	5.9789e+08	0	8.84971e+07	3.34532e+08	1.54929e+08	4.0144e+08
P84099	RL19	9.77864e+08	6.57089e+08	4.30237e+08	1.13684e+09	1.05013e+09	1.84846e+09
P97450	ATP5J	0	5.43438e+08	6.63956e+08	7.99881e+08	7.46058e+08	8.92492e+08
Q06138	CAB39	3.10276e+08	5.73352e+08	1.25999e+09	9.90822e+08	1.07849e+09	7.96979e+08
Q3UQV5	KBTB8	6.60518e+09	4.99171e+09	5.73657e+09	5.70455e+09	6.17966e+09	6.18463e+09
Q56A08	GPKOW	2.1234e+08	2.21417e+08	3.45195e+08	2.58701e+08	2.28994e+08	1.31324e+08
Q5SSH7	ZZEF1	6.07985e+08	1.24173e+09	1.10138e+09	7.37501e+08	6.96327e+08	2.92968e+08
Q5SWY7	FA83G	6.86409e+08	2.99303e+08	4.88395e+08	4.92306e+08	5.4515e+08	5.54648e+08
Q61009	SCRB1	0	0	0.0001	0.0001	9.03593e+07	1.05477e+08
Q61081	CDC37	5.36501e+08	1.3022e+09	1.44189e+09	1.43327e+09	7.79874e+08	7.26156e+08
Q61151	2A5E	1.99564e+08	7.64885e+07	1.0599e+08	9.85757e+07	0.0001	0.0001
Q61771	KIF3B	1.9496e+08	8.76685e+07	1.17234e+08	1.39891e+08	1.57972e+08	1.74962e+08
Q62036	CP131	5.08614e+08	0	2.27852e+08	3.64946e+08	3.3943e+08	4.77555e+08
Q62426	CYTB	3.99702e+08	2.08133e+08	2.33129e+08	3.0898e+08	3.615e+08	4.20558e+08
Q64105	SPRE	1.05886e+09	5.23118e+08	1.48966e+09	1.41268e+09	1.14066e+09	1.08452e+09
Q64GA5	PA24C	2.29936e+11	1.71462e+11	2.08842e+11	2.21261e+11	2.33813e+11	2.47613e+11
Q6P1G0	HEAT6	3.12389e+08	2.55376e+08	1.79249e+08	3.66124e+08	3.92358e+08	6.1402e+08
Q6PAV2	HERC4	1.94118e+08	1.51194e+08	1.2467e+08	2.864e+08	2.56483e+08	4.15067e+08
Q6PDN3	MYLK	9.02277e+07	1.52973e+08	0.0001	1.48695e+08	1.78631e+08	3.51632e+08
Q6PGH2	JUPI2	2.38949e+09	2.71791e+09	5.79393e+09	3.87481e+09	4.43938e+09	2.62718e+09
Q8BGV8	MID51	2.87776e+08	2.56165e+08	1.99408e+08	4.88226e+08	3.51739e+08	6.62351e+08
Q8BH66	ATLA1	2.55605e+09	2.24873e+09	1.63398e+09	2.569e+09	2.52718e+09	3.34091e+09
Q8BIW1	PRUN1	6.6117e+09	6.6842e+09	6.33923e+09	6.86187e+09	6.96643e+09	7.55458e+09
Q8BMP6	GCP60	2.31951e+09	1.33877e+09	1.25449e+09	1.56161e+09	1.71652e+09	2.07379e+09
Q8BTV1	TUSC3	1.16432e+09	5.55222e+08	8.29173e+08	9.53383e+08	1.10162e+09	1.2168e+09
Q8BTY1	KAT1	0	0	1.28308e+08	8.99867e+07	2.98459e+07	0.0001
Q8CG47	SMC4	2.64338e+08	6.29327e+07	1.15925e+08	3.13412e+08	3.17414e+08	5.47589e+08
Q8CHT0	AL4A1	7.24887e+08	1.20657e+09	2.72656e+08	7.97624e+08	9.1748e+08	1.36995e+09
Q8CHT1	NGEF	1.27727e+08	0	0.0001	0.0001	1.02686e+08	9.73399e+07
Q8K021	SCAM1	4.94853e+08	6.17052e+08	5.13291e+08	7.31555e+08	8.04582e+08	1.03869e+09
Q8K3K8	OPTN	0.0001	0.0001	1.68325e+08	1.33235e+08	2.31239e+08	1.96357e+08
Q8K4B0	MTA2	0.0001	0.0001	4.47328e+07	1.94778e+08	8.93899e+07	2.40994e+08
Q8R1N4	NUDC3	0.0001	0.0001	0.0001	0.0001	4.61829e+07	4.99768e+07
Q8R1R3	STAR7	0.0001	0.0001	0.0001	0.0001	6.5363e+07	5.66458e+07
Q8R4N0	CLYBL	4.10991e+08	0.0001	1.30237e+09	7.08981e+08	5.49929e+08	0.0001
Q91VR2	ATPG	3.15637e+09	1.71945e+09	1.50645e+09	2.19687e+09	2.37348e+09	3.06336e+09
Q91W98	S15A4	0.0001	0.0001	0.0001	0.0001	1.18056e+08	1.22758e+08
Q91WF7	FIG4	0.0001	0.0001	0.0001	4.352e+07	3.36919e+07	7.84799e+07
Q921H8	THIKA	2.30509e+09	2.0306e+09	1.27458e+09	2.50436e+09	2.38548e+09	3.60627e+09
Q922R8	PDIA6	3.03448e+10	2.64599e+10	3.14123e+10	2.84886e+10	2.73788e+10	2.4927e+10
Q922Y1	UBXN1	3.77841e+08	2.2539e+08	4.83857e+08	4.18941e+08	4.04383e+08	3.35598e+08
Q99J36	THUM1	0.0001	3.6557e+07	0.0001	0.0001	3.5031e+07	3.54876e+07
Q99JF8	PSIP1	0.0001	0.0001	4.41661e+07	4.67232e+07	0.0001	0.0001
Q99JY0	ECHB	3.45122e+09	2.05602e+09	2.08063e+09	2.77288e+09	2.51844e+09	3.282e+09
Q99MZ7	PECR	1.02123e+11	8.59424e+10	1.25489e+11	1.09995e+11	1.28039e+11	1.12325e+11
Q99PL5	RRBP1	5.29158e+08	7.06832e+08	5.34129e+08	6.65485e+08	4.11299e+08	5.31186e+08
Q9CPN8	IF2B1	5.43466e+09	4.71335e+09	4.57062e+09	6.75561e+09	5.95963e+09	8.12943e+09
Q9CPW2	FDX2	7.53778e+07	0.0001	0.0001	0.0001	4.8329e+07	4.73122e+07
Q9CQI6	COTL1	0.0001	0.0001	2.41314e+08	2.7203e+08	0.0001	0.0001
Q9CQQ7	AT5F1	8.54016e+08	4.35151e+08	8.47602e+08	7.32766e+08	1.13214e+09	1.00025e+09
Q9CXW2	RT22	2.97187e+08	3.05822e+08	2.8431e+08	3.25844e+08	3.30476e+08	3.75313e+08
Q9D1R9	RL34	7.76669e+08	0.0001	0.0001	0.0001	5.09891e+08	4.90294e+08
Q9D6K5	SYJ2B	2.22253e+08	8.39519e+07	1.34664e+08	5.8455e+07	7.09718e+07	0.0001
Q9D7I5	LHPP	1.15865e+09	1.37147e+09	1.46278e+09	1.11399e+09	1.10879e+09	7.24089e+08
Q9D7S9	CHMP5	2.79579e+08	0.0001	5.44193e+08	4.0227e+08	3.25733e+08	1.93861e+08
Q9D8S3	ARFG3	3.47835e+08	1.7485e+08	2.79233e+08	4.63307e+08	3.23302e+08	5.06757e+08
Q9ESG9	PMYT1	9.0932e+07	0.0001	0.0001	1.01626e+08	1.78077e+08	2.87417e+08
Q9ESK9	RBCC1	9.72124e+07	9.87087e+07	0.0001	9.0774e+07	8.19325e+07	1.73634e+08
Q9JI90	RNF14	2.05238e+08	2.18346e+08	0.0001	0.0001	1.82707e+08	1.68732e+08
Q9QYE6	GOGA5	0.0001	4.83685e+07	8.37548e+07	0.0001	2.23249e+08	1.55414e+08
Q9WVT6	CAH14	2.15894e+09	0.0001	3.04219e+09	2.14219e+09	2.07185e+09	1.18465e+09
Q9Z2C9	MTMR7	2.27223e+08	3.58779e+08	5.63252e+08	6.83764e+08	6.33431e+08	7.60998e+08
Q9Z2U1	PSA5	2.96972e+09	2.13802e+09	1.89303e+09	2.68391e+09	2.0012e+09	2.79221e+09
